# Supplementary material for: Identification and genome insights into Pyrenochaeta nobilis, a novel endophytic fungus isolated from Astragalus membranaceus with gray mold-control activity
Source: Front Plant Sci. 2025 Oct 16;16:1610287. doi: 10.3389/fpls.2025.1610287 (PMC12573289; doi:10.3389/fpls.2025.1610287)
Supplement: Supplementary file 1 [file Table1.xlsx]

## Sheet: Table S1
Table S1 Statistics of Illumina short reads.
Read Len	Raw data pair reads	Raw data total bases (bp)	Raw data Q20 (%)	Clean data pair reads	Clean data total bases (bp)	Clean data Q20 (%)
150	28487176	4301563576	97.67	27947642	4251145662	98.1794

## Sheet: Table S2
Table S2 Statistics of Pacbio long reads.
Total Reads	Total Bases (bp)	Largest (bp)	Average Len (bp)
512997	5120093118	239155	9980.75

## Sheet: Table S3
Table S3 Statistics of coding genes
Gene Number	Gene Total Len (bp)	Gene Average Len(bp)	Gene Density (kb)	GC Content in Gene Region (%)	Gene/Genome (%)	Intergenetic Region Len (bp)	GC Content in Intergenetic Region (%)	Intergenetic Len/Genome (%)
14578	27040264	1854.87	0.34	50.22	63.51	15538788	47.43	36.49

## Sheet: Table S4
Table S4 Function annotation of predicted coding genes.
Gene ID	Location	Start	End	Strand	Gene Length(bp)	NR Description	Swiss-Prot Description	Pfam_id	COG ID	COG Type	Gene Name	KO ID	GO ID
gene00001	Scaffold1	422	7011	-	6590	glutamate synthase	Putative glutamate synthase [NADPH] OS=Schizosaccharomyces pombe (strain 972 / ATCC 24843) OX=284812 GN=glt1 PE=2 SV=1	PF00310.22;PF01645.18;PF04898.15;PF01493.20;PF07992.15;PF14691.7;PF13450.7;PF00070.28;PF01593.25	COG0070	E	-	-	GO:0005488;GO:0003824;GO:0008152;GO:0009987
gene00002	Scaffold1	7933	8196	-	264	-	-	-	-	-	-	-	-
gene00003	Scaffold1	10734	11313	-	580	hypothetical protein	Histone H2A.Z-specific chaperone CHZ1 OS=Phaeosphaeria nodorum (strain SN15 / ATCC MYA-4574 / FGSC 10173) OX=321614 GN=CHZ1 PE=3 SV=3	PF09649.11	ENOG410Z72V	S	-	-	-
gene00004	Scaffold1	12020	14088	-	2069	AICARFT/IMPCHase bienzyme	Bifunctional purine biosynthesis protein ADE17 OS=Saccharomyces cerevisiae (strain ATCC 204508 / S288c) OX=559292 GN=ADE17 PE=1 SV=2	PF01808.19;PF02142.23	COG0138	F	purH	K00602	GO:0003824;GO:0008152;GO:0009987
gene00005	Scaffold1	14585	16048	+	1464	hypothetical protein	Uncharacterized protein C14C4.10c OS=Schizosaccharomyces pombe (strain 972 / ATCC 24843) OX=284812 GN=SPAC14C4.10c PE=4 SV=1	PF00293.29	COG0494	L	-	-	GO:0003824;GO:0044425
gene00006	Scaffold1	17912	22962	+	5051	NADH-quinone oxidoreductase	NADH-ubiquinone oxidoreductase 78 kDa subunit, mitochondrial OS=Neurospora crassa (strain ATCC 24698 / 74-OR23-1A / CBS 708.71 / DSM 1257 / FGSC 987) OX=367110 GN=nuo78 PE=1 SV=2	PF00384.23;PF00487.25;PF09326.12;PF13510.7;PF10588.10;PF00111.28	COG1034	C	-	K03934	GO:0005488;GO:0003824;GO:0016020;GO:0008152;GO:0009987
gene00007	Scaffold1	24490	28853	+	4364	hypothetical protein	Pogo transposable element with KRAB domain OS=Mus musculus OX=10090 GN=Pogk PE=2 SV=2	PF06772.12;PF03184.20;PF03221.17	ENOG4112092	S	-	-	GO:0044425
gene00008	Scaffold1	29030	29855	-	826	hypothetical protein	ER membrane protein complex subunit 7 homolog OS=Arabidopsis thaliana OX=3702 GN=At4g32130 PE=2 SV=1	PF09430.11	ENOG410XXFK	S	-	K23568	GO:0044425
gene00009	Scaffold1	31268	32860	+	1593	MFS general substrate transporter	MFS transporter cpaT OS=Aspergillus oryzae OX=5062 GN=cpaT PE=3 SV=1	PF07690.17;PF00083.25;PF06609.14	ENOG4110TW0	U	-	-	-
gene00010	Scaffold1	33522	35153	-	1632	cytochrome P450	Cytochrome P450 monooxygenase virE OS=Hypocrea virens (strain Gv29-8 / FGSC 10586) OX=413071 GN=virE PE=1 SV=1	PF00067.23	COG2124	Q	-	-	GO:0005488;GO:0003824
gene00011	Scaffold1	35912	38420	-	2509	hypothetical protein	Peptidase S41 family protein ustP OS=Aspergillus flavus (strain ATCC 200026 / FGSC A1120 / NRRL 3357 / JCM 12722 / SRRC 167) OX=332952 GN=ustP PE=1 SV=1	PF03572.19	ENOG410Y9TP	S	-	-	GO:0003824;GO:0044425
gene00012	Scaffold1	43050	46555	+	3506	plasma membrane ATPase 1	Plasma membrane ATPase 1 OS=Saccharomyces cerevisiae (strain ATCC 204508 / S288c) OX=559292 GN=PMA1 PE=1 SV=2	PF00122.21;PF00702.27;PF00690.27	COG0474	P	PMA2	K01535	GO:0005215;GO:0005488;GO:0003824;GO:0044425;GO:0016020;GO:0044464;GO:0051179
gene00013	Scaffold1	49750	51302	-	1553	O-acetylhomoserine ami	Homocysteine synthase OS=Emericella nidulans (strain FGSC A4 / ATCC 38163 / CBS 112.46 / NRRL 194 / M139) OX=227321 GN=cysD PE=1 SV=2	PF01053.21;PF00266.20;PF01041.18;PF01212.22;PF00155.22	COG2873	E	-	K17069	GO:0005488;GO:0003824;GO:0008152;GO:0009987
gene00014	Scaffold1	52272	53630	-	1359	putative nitrilase	Bifunctional nitrilase/nitrile hydratase NIT4 OS=Arabidopsis thaliana OX=3702 GN=NIT4 PE=1 SV=1	PF00795.23	COG0388	S	-	-	GO:0008152
gene00015	Scaffold1	54088	55572	+	1485	homoserine O-acetyltransferase	Homoserine O-acetyltransferase OS=Emericella nidulans (strain FGSC A4 / ATCC 38163 / CBS 112.46 / NRRL 194 / M139) OX=227321 GN=metE PE=3 SV=1	PF00561.21	COG2021	E	metX	K00641	GO:0003824;GO:0008152
gene00016	Scaffold1	56134	57907	+	1774	aspartate kinase	Probable aspartokinase OS=Schizosaccharomyces pombe (strain 972 / ATCC 24843) OX=284812 GN=SPBC19F5.04 PE=1 SV=1	PF00696.29;PF13840.7	COG0527	E	lysC	K00928	GO:0003824;GO:0008152;GO:0009987
gene00017	Scaffold1	59043	63419	-	4377	hypothetical protein	Protein mono-ADP-ribosyltransferase PARP8 OS=Mus musculus OX=10090 GN=Parp8 PE=2 SV=1	PF00644.21	ENOG410YNM4	S	-	-	GO:0003824
gene00018	Scaffold1	64381	65889	-	1509	hypothetical protein	-	-	ENOG410YGC7	S	-	-	-
gene00019	Scaffold1	66594	67694	-	1101	hypothetical protein	Probable thioesterase atnL OS=Emericella nidulans (strain FGSC A4 / ATCC 38163 / CBS 112.46 / NRRL 194 / M139) OX=227321 GN=atnL PE=2 SV=1	-	ENOG4112CK7	S	-	-	GO:0044425
gene00020	Scaffold1	68134	71417	-	3284	hypothetical protein	Translation machinery-associated protein 64 OS=Saccharomyces cerevisiae (strain ATCC 204508 / S288c) OX=559292 GN=TMA64 PE=1 SV=1	PF01253.23	ENOG410XSAV	J	-	K15027	GO:0005488;GO:0071840;GO:0009987
gene00021	Scaffold1	71523	72823	+	1301	hypothetical protein	-	-	ENOG410YBKU	S	-	-	GO:0044425
gene00022	Scaffold1	74316	75116	+	801	-	-	-	-	-	-	-	-
gene00023	Scaffold1	76367	77389	-	1023	hypothetical protein	2-(R)-hydroxypropyl-CoM dehydrogenase OS=Xanthobacter autotrophicus (strain ATCC BAA-1158 / Py2) OX=78245 GN=xecD PE=1 SV=3	PF13561.7;PF00106.26;PF08659.11;PF01370.22	COG1028	S	-	-	-
gene00024	Scaffold1	77913	78436	+	524	hypothetical protein	Cupin-domain-containing oxidoreductase virC OS=Hypocrea virens (strain Gv29-8 / FGSC 10586) OX=413071 GN=virC PE=3 SV=1	PF07883.12	ENOG410YI9R	S	-	-	-
gene00025	Scaffold1	79112	86872	-	7761	hypothetical protein	Nodulation protein G OS=Azospirillum brasilense OX=192 GN=nodG PE=3 SV=2	PF00106.26;PF13561.7;PF04082.19;PF08659.11	COG1028	S	-	K14729	GO:0005488;GO:0003824;GO:0043226;GO:0044464;GO:0008152;GO:0009987
gene00026	Scaffold1	87441	89249	+	1809	hypothetical protein	FAD-dependent monooxygenase OpS4 OS=Beauveria bassiana (strain ARSEF 2860) OX=655819 GN=OpS4 PE=1 SV=1	PF01494.20;PF00890.25;PF13450.7	COG0654	C;H	-	-	GO:0005488;GO:0003824
gene00027	Scaffold1	89509	91690	+	2182	FAD-binding domain-containing protein 45	Para-nitrophenol 4-monooxygenase OS=Pseudomonas sp. (strain WBC-3) OX=165468 GN=pnpA PE=1 SV=1	PF01494.20;PF07992.15;PF13450.7	COG0654	C;H	-	-	GO:0005488;GO:0003824
gene00028	Scaffold1	95361	99853	-	4493	phospholipid-translocating P-type ATPase-like protein	Probable phospholipid-transporting ATPase NEO1 OS=Saccharomyces cerevisiae (strain ATCC 204508 / S288c) OX=559292 GN=NEO1 PE=1 SV=1	PF16212.6;PF16209.6;PF00702.27;PF13246.7	ENOG410XPYK	U	-	K01530	GO:0005488;GO:0044425;GO:0044422;GO:0043226;GO:0016020;GO:0044464;GO:0065007;GO:0071840;GO:0009987;GO:0051179
gene00029	Scaffold1	100222	100512	-	291	-	-	-	-	-	-	-	-
gene00030	Scaffold1	100701	106154	+	5454	hypothetical protein	COPII coat assembly protein SEC16 OS=Phaeosphaeria nodorum (strain SN15 / ATCC MYA-4574 / FGSC 10173) OX=321614 GN=SEC16 PE=3 SV=2	PF12931.8;PF12932.8	ENOG410ZX75	U	-	K20353	GO:0044425;GO:0044422;GO:0016020;GO:0044464;GO:0008152;GO:0071840;GO:0009987;GO:0051179
gene00031	Scaffold1	107175	108626	-	1452	UV excision repair protein Rad23	UV excision repair protein rhp23 OS=Schizosaccharomyces pombe (strain 972 / ATCC 24843) OX=284812 GN=rhp23 PE=1 SV=1	PF09280.12;PF00627.32;PF00627.32;PF00240.24	COG5272	O	HR23	K10839	GO:0005488;GO:0043226;GO:0044217;GO:0044464;GO:0065007;GO:0008152;GO:0009987;GO:0050896
gene00032	Scaffold1	110578	111909	+	1332	hypothetical protein	-	-	ENOG410YB1D	S	-	-	GO:0044425
gene00033	Scaffold1	114227	117603	+	3377	hypothetical protein	-	-	ENOG410Y5DR	S	-	-	-
gene00034	Scaffold1	118349	119770	-	1422	hypothetical protein	Splicing factor ESS-2 OS=Caenorhabditis elegans OX=6239 GN=ess-2 PE=3 SV=2	PF09751.10	ENOG410YVA8	S	-	K13118	-
gene00035	Scaffold1	120308	121314	-	1007	Eukaryotic translation initiation factor 6	Eukaryotic translation initiation factor 6 OS=Aspergillus oryzae (strain ATCC 42149 / RIB 40) OX=510516 GN=tif6 PE=3 SV=2	PF01912.19	COG1976	J	-	K03264	GO:0005488;GO:0032991;GO:0044422;GO:0043226;GO:0044464;GO:0008152;GO:0071840;GO:0009987;GO:0051179
gene00036	Scaffold1	122587	124940	-	2354	hypothetical protein	-	-	ENOG4111ZQ4	S	-	-	GO:0044425
gene00037	Scaffold1	125136	125873	-	738	-	-	-	-	-	-	-	-
gene00038	Scaffold1	125976	127268	+	1293	hypothetical protein	Probable CAAX prenyl protease 2 OS=Schizosaccharomyces pombe (strain 972 / ATCC 24843) OX=284812 GN=SPAC1687.02 PE=3 SV=1	PF02517.17	ENOG410YPVA	O	FACE2	K08658	GO:0003824;GO:0044425;GO:0044422;GO:0044464;GO:0008152
gene00039	Scaffold1	127356	128677	-	1322	uracil-5--methyltransferase TRM9	tRNA (carboxymethyluridine(34)-5-O)-methyltransferase OS=Schizosaccharomyces pombe (strain 972 / ATCC 24843) OX=284812 GN=trm9 PE=3 SV=1	PF08241.13;PF13649.7;PF13489.7	COG0500	Q	-	K15444	GO:0003824;GO:0008152;GO:0009987
gene00040	Scaffold1	129238	134335	+	5098	SPX-domain-containing protein	Vacuolar transporter chaperone 2 OS=Schizosaccharomyces pombe (strain 972 / ATCC 24843) OX=284812 GN=vtc2 PE=1 SV=1	PF09359.11;PF01565.24;PF02656.16;PF08031.13	COG5264	O	-	-	GO:0044425
gene00041	Scaffold1	136686	139027	+	2342	peptidase S41 family protein-like protein	Peptidase S41 family protein ustP OS=Aspergillus flavus (strain ATCC 200026 / FGSC A1120 / NRRL 3357 / JCM 12722 / SRRC 167) OX=332952 GN=ustP PE=1 SV=1	PF03572.19	ENOG410Y9TP	S	-	-	GO:0003824
gene00042	Scaffold1	140688	142507	+	1820	hypothetical protein	Xylooligosaccharide oxidase OS=Myceliophthora thermophila (strain ATCC 42464 / BCRC 31852 / DSM 1799) OX=573729 GN=xylO PE=1 SV=1	PF01565.24;PF08031.13	COG0277	C	-	-	GO:0005488;GO:0003824
gene00043	Scaffold1	142823	143155	-	333	-	-	-	-	-	-	-	-
gene00044	Scaffold1	143163	143717	-	555	hypothetical protein	Uncharacterized peptide chain release factor-like protein C1105.18c, mitochondrial OS=Schizosaccharomyces pombe (strain 972 / ATCC 24843) OX=284812 GN=SPBC1105.18c PE=3 SV=2	PF00472.21	COG1186	J	-	K23498	GO:0005488;GO:0043226;GO:0044464
gene00045	Scaffold1	144083	144573	+	491	hypothetical protein	-	PF11779.9	ENOG410XXF8	S	-	-	-
gene00046	Scaffold1	145583	146161	-	579	hypothetical protein	-	-	ENOG41112CS	S	-	-	GO:0044425
gene00047	Scaffold1	147885	150373	+	2489	Mis6-domain-containing protein	Inner kinetochore subunit mis6 OS=Schizosaccharomyces pombe (strain 972 / ATCC 24843) OX=284812 GN=mis6 PE=1 SV=1	PF07778.12	ENOG410ZT13	S	-	K11501	GO:0032991;GO:0044422;GO:0043226;GO:0044464;GO:0071840;GO:0009987
gene00048	Scaffold1	152814	153458	+	645	hypothetical protein	-	PF01284.24	ENOG410YJRD	S	-	-	GO:0044425
gene00049	Scaffold1	154030	156195	-	2166	hypothetical protein	-	-	ENOG4111I4T	S	-	-	GO:0005488
gene00050	Scaffold1	157231	158076	+	846	glutathione S-transferase protein-like protein	Glutathione S-transferase P 1 OS=Xenopus laevis OX=8355 GN=gstp1 PE=1 SV=1	PF14497.7	ENOG410YJ3R	O	gst	K00799	GO:0003824
gene00051	Scaffold1	158274	160723	-	2450	aquaporin-like protein	40S ribosomal protein S7 OS=Neurospora crassa (strain ATCC 24698 / 74-OR23-1A / CBS 708.71 / DSM 1257 / FGSC 987) OX=367110 GN=crp-15 PE=3 SV=2	PF01251.19;PF00230.21	ENOG410ZYKB	J	-	-	GO:0005215;GO:0044425
gene00052	Scaffold1	161330	165164	-	3835	hypothetical protein	Uncharacterized transporter C1529.01 OS=Schizosaccharomyces pombe (strain 972 / ATCC 24843) OX=284812 GN=SPCC1529.01 PE=3 SV=2	PF07690.17;PF07690.17;PF01494.20;PF01494.20	COG0477	G	-	-	GO:0005215;GO:0044425
gene00053	Scaffold1	166467	167888	+	1422	hypothetical protein	Glycerate kinase OS=Bacillus subtilis (strain 168) OX=224308 GN=glxK PE=3 SV=2	PF02595.16	COG1929	G	glxK	K00865	GO:0003824;GO:0008152;GO:0009987
gene00054	Scaffold1	170558	171350	+	793	ethanolamine utilization protein eutt	Uncharacterized 15.0 kDa protein in dhaT-dhaS intergenic region OS=Citrobacter freundii OX=546 PE=3 SV=1	PF03928.15	ENOG410XXZG	S	-	-	-
gene00055	Scaffold1	171465	173697	-	2233	FAD/NAD(P)-binding domain-containing protein	Baeyer-Villiger monooxygenase ATR8 OS=Stachybotrys chlorohalonata (strain IBT 40285) OX=1283841 GN=ATR8 PE=3 SV=1	PF13738.7;PF00743.20;PF13450.7	COG2072	P	-	-	GO:0005488;GO:0003824
gene00056	Scaffold1	175832	176542	-	711	hypothetical protein	-	PF00188.27	ENOG411126T	S	-	-	-
gene00057	Scaffold1	177620	177916	-	297	-	-	-	-	-	-	-	-
gene00058	Scaffold1	180221	180811	+	591	hypothetical protein	Antigenic thaumatin-like protein ARB_01183 OS=Arthroderma benhamiae (strain ATCC MYA-4681 / CBS 112371) OX=663331 GN=ARB_01183 PE=3 SV=1	-	ENOG411121C	S	-	-	-
gene00059	Scaffold1	181239	181709	-	471	hypothetical protein	-	-	-	-	-	-	-
gene00060	Scaffold1	183444	183805	+	362	hypothetical protein	40S ribosomal protein S29 OS=Magnaporthe oryzae (strain Y34) OX=1143189 GN=RPS29 PE=3 SV=1	PF00253.22	COG0199	J	RPS29	K02980	GO:0005198;GO:0005488;GO:0032991;GO:0043226;GO:0044464;GO:0008152;GO:0009987
gene00061	Scaffold1	184352	188577	-	4226	hypothetical protein	Uncharacterized PH domain-containing protein C19A8.02 OS=Schizosaccharomyces pombe (strain 972 / ATCC 24843) OX=284812 GN=SPAC19A8.02 PE=4 SV=1	PF16016.6;PF16746.6;PF00169.30	ENOG41102IW	U	-	-	GO:0044425
gene00062	Scaffold1	188885	190892	+	2008	ribosome biogenesis protein-like protein Kri1	Protein kri1 OS=Schizosaccharomyces pombe (strain 972 / ATCC 24843) OX=284812 GN=kri1 PE=1 SV=1	PF12936.8;PF05178.13	ENOG410XR4G	S	-	K14786	-
gene00063	Scaffold1	191024	197105	-	6082	phthalate transporter	Uncharacterized transporter YIL166C OS=Saccharomyces cerevisiae (strain ATCC 204508 / S288c) OX=559292 GN=YIL166C PE=1 SV=1	PF07690.17	ENOG410YAJE	G	-	-	GO:0005215;GO:0044425
gene00064	Scaffold1	198381	199076	-	696	hypothetical protein	Uncharacterized protein YpgQ OS=Bacillus subtilis (strain 168) OX=224308 GN=ypgQ PE=4 SV=1	PF01966.23	COG1418	S	-	-	-
gene00065	Scaffold1	199739	201178	+	1440	peroxisomal membrane protein-like protein pex16	Peroxisomal membrane protein PEX16 OS=Yarrowia lipolytica (strain CLIB 122 / E 150) OX=284591 GN=PEX16 PE=3 SV=1	PF08610.11	ENOG4111GEA	S	-	K13335	GO:0044422;GO:0043226;GO:0016020;GO:0044464;GO:0071840;GO:0009987
gene00066	Scaffold1	201742	203007	+	1266	Mov34-domain-containing protein	26S proteasome regulatory subunit rpn-8 OS=Neurospora crassa (strain ATCC 24698 / 74-OR23-1A / CBS 708.71 / DSM 1257 / FGSC 987) OX=367110 GN=rpn-8 PE=3 SV=1	PF13012.7;PF01398.22	COG1310	S	RPN8	K03038	GO:0032991;GO:0044464
gene00067	Scaffold1	203459	204373	-	915	hypothetical protein	-	-	ENOG4112BZ4	S	-	-	GO:0005488
gene00068	Scaffold1	207495	208643	+	1149	hypothetical protein	SWIRM domain-containing protein FUN19 OS=Saccharomyces cerevisiae (strain ATCC 204508 / S288c) OX=559292 GN=FUN19 PE=1 SV=3	PF04433.18	ENOG4111T1C	S	-	-	GO:0005488
gene00069	Scaffold1	209271	210980	+	1710	CDC50 family protein-like protein	Meiotically up-regulated gene 89 protein OS=Schizosaccharomyces pombe (strain 972 / ATCC 24843) OX=284812 GN=mug89 PE=1 SV=1	PF03381.16	COG5035	D;K;T	-	-	GO:0044425;GO:0065007;GO:0071840;GO:0009987;GO:0051179
gene00070	Scaffold1	211586	212503	+	918	hypothetical protein	Extracellular metalloprotease AO090012001025 OS=Aspergillus oryzae (strain ATCC 42149 / RIB 40) OX=510516 GN=AO090012001025 PE=3 SV=1	PF05572.14	ENOG410XPH7	S	-	-	GO:0003824
gene00071	Scaffold1	214684	216636	-	1953	glycoside hydrolase family 17 protein	Probable glucan endo-1,3-beta-glucosidase eglC OS=Aspergillus oryzae (strain ATCC 42149 / RIB 40) OX=510516 GN=eglC PE=3 SV=1	PF09792.10;PF00332.19	COG5309	G	-	K01199	GO:0003824;GO:0008152
gene00072	Scaffold1	217860	219960	-	2101	hypothetical protein	Kelch repeat-containing protein ARB_01230 OS=Arthroderma benhamiae (strain ATCC MYA-4681 / CBS 112371) OX=663331 GN=ARB_01230 PE=1 SV=1	PF13854.7	ENOG41110F2	S	-	-	GO:0044425
gene00073	Scaffold1	222333	223231	+	899	hypothetical protein	Probable proteasome subunit alpha type-5 OS=Schizosaccharomyces pombe (strain 972 / ATCC 24843) OX=284812 GN=pup2 PE=1 SV=1	PF00227.27;PF00227.27;PF10584.10	COG0638	O	-	K02729	GO:0003824;GO:0032991;GO:0043226;GO:0044464;GO:0008152;GO:0009987
gene00074	Scaffold1	223523	226530	-	3008	MFS general substrate transporter	Itaconate transport protein OS=Ustilago maydis OX=5270 GN=ITP1 PE=3 SV=1	PF07690.17;PF09796.10	COG0477	G	-	-	GO:0005215;GO:0044425
gene00075	Scaffold1	227303	227800	-	498	hypothetical protein	-	-	ENOG41121I0	S	-	-	-
gene00076	Scaffold1	228498	228851	+	354	-	-	-	-	-	-	-	-
gene00077	Scaffold1	229561	231430	+	1870	hypothetical protein	-	-	ENOG41112A8	S	-	-	-
gene00078	Scaffold1	231939	233462	+	1524	hypothetical protein	-	-	-	-	-	-	-
gene00079	Scaffold1	234130	234855	-	726	hypothetical protein	Tetratricopeptide repeat protein 36 OS=Caenorhabditis elegans OX=6239 GN=ttc-36 PE=3 SV=1	-	ENOG4111VIJ	S	-	-	-
gene00080	Scaffold1	236498	239694	-	3197	hypothetical protein	Transcriptional activator ARO80 OS=Saccharomyces cerevisiae (strain ATCC 204508 / S288c) OX=559292 GN=ARO80 PE=1 SV=1	PF00172.19	ENOG410XP3A	K	-	-	GO:0140110;GO:0005488;GO:0043226;GO:0044464
gene00081	Scaffold1	240906	242498	-	1593	hypothetical protein	Jerky protein homolog-like OS=Homo sapiens OX=9606 GN=JRKL PE=2 SV=2	PF03184.20;PF05225.17;PF03221.17	ENOG4110DDB	S	-	-	GO:0005488
gene00082	Scaffold1	243716	245103	-	1388	Zinc/iron permease	Zinc-regulated transporter 2 OS=Saccharomyces cerevisiae (strain ATCC 204508 / S288c) OX=559292 GN=ZRT2 PE=1 SV=1	PF02535.23	ENOG4111GP2	P	-	-	GO:0005215;GO:0044425
gene00083	Scaffold1	245718	246041	-	324	-	-	-	-	-	-	-	-
gene00084	Scaffold1	246674	248311	+	1638	hypothetical protein	Metal tolerance protein 7 OS=Oryza sativa subsp. japonica OX=39947 GN=MTP7 PE=2 SV=1	PF01545.22;PF16916.6	COG0053	P	-	-	GO:0005215;GO:0044425
gene00085	Scaffold1	248799	250202	-	1404	hypothetical protein	-	-	-	-	-	-	-
gene00086	Scaffold1	251402	254452	+	3051	hypothetical protein	-	PF18596.2;PF14087.7	ENOG410YWGY	S	-	-	GO:0044425
gene00088	Scaffold1	255151	255677	+	527	hypothetical protein	-	-	ENOG41116A3	S	-	-	-
gene00089	Scaffold1	255922	256116	-	195	hypothetical protein	-	-	-	-	-	-	-
gene00090	Scaffold1	256190	260640	-	4451	glycoside hydrolase family 63 protein	Probable mannosyl-oligosaccharide glucosidase OS=Schizosaccharomyces pombe (strain 972 / ATCC 24843) OX=284812 GN=SPAC6G10.09 PE=3 SV=1	PF03200.17;PF16923.6;PF01204.19	ENOG410XTHA	S	-	K01228	GO:0003824;GO:0008152
gene00091	Scaffold1	261332	261994	-	663	hypothetical protein	U4/U6.U5 small nuclear ribonucleoprotein 27 kDa protein OS=Mus musculus OX=10090 GN=Snrnp27 PE=1 SV=1	PF08648.13	ENOG410XWWQ	S	-	K12846	GO:0008152;GO:0009987
gene00092	Scaffold1	262413	263429	-	1017	uncharacterized protein P153DRAFT_397285	Elongator complex protein 5 OS=Schizosaccharomyces pombe (strain 972 / ATCC 24843) OX=284812 GN=iki1 PE=3 SV=1	PF10483.10	ENOG4111QXQ	S	IKI1	K11376	GO:0032991;GO:0044464;GO:0008152;GO:0009987
gene00093	Scaffold1	264170	265551	+	1382	NAD(P)-binding protein	Oxidoreductase BOA17 OS=Botryotinia fuckeliana (strain B05.10) OX=332648 GN=BOA17 PE=2 SV=1	PF00106.26;PF13561.7	COG1028	S	-	-	-
gene00094	Scaffold1	265871	267612	-	1742	hypothetical protein	Notoamide biosynthesis cluster protein M' OS=Aspergillus versicolor OX=46472 GN=notM' PE=1 SV=1	PF01544.19	ENOG4111RD7	S	-	-	GO:0044425
gene00095	Scaffold1	269796	272679	+	2884	hypothetical protein	-	-	ENOG41102JU	S	-	-	GO:0044425
gene00096	Scaffold1	274630	275663	-	1034	putative pectate lyase A	Probable pectate lyase A OS=Neosartorya fumigata (strain CEA10 / CBS 144.89 / FGSC A1163) OX=451804 GN=plyA PE=3 SV=1	PF00544.20	COG3866	G	pel	K01728	GO:0003824;GO:0005576;GO:0008152
gene00097	Scaffold1	276672	277485	+	814	Glycoside hydrolase family 61	Cellulose-growth-specific protein OS=Agaricus bisporus OX=5341 GN=cel1 PE=3 SV=1	PF03443.15	ENOG410YA3X	S	-	-	GO:0003824
gene00098	Scaffold1	283446	285958	-	2513	aquaporin rerated other eukaryote	Putative dolichyldiphosphatase OS=Neurospora crassa (strain ATCC 24698 / 74-OR23-1A / CBS 708.71 / DSM 1257 / FGSC 987) OX=367110 GN=17E5.220 PE=3 SV=1	PF00230.21;PF01569.22	COG0671	I	-	K07252	GO:0005215;GO:0044425
gene00099	Scaffold1	286314	287738	+	1425	RING finger protein-like protein	E3 ubiquitin-protein ligase itt1 OS=Schizosaccharomyces pombe (strain 972 / ATCC 24843) OX=284812 GN=itt1 PE=3 SV=1	PF01485.22;PF01485.22;PF05773.23	ENOG410Y5R1	S	ARA54	K11971	-
gene00100	Scaffold1	287958	289940	-	1983	hypothetical protein	-	PF06772.12	ENOG41121Q7	S	-	-	GO:0044425
gene00101	Scaffold1	292384	294466	-	2083	HET-domain-containing protein	-	PF06985.12	ENOG4111A73	S	-	-	-
gene00102	Scaffold1	295816	297515	-	1700	MFS general substrate transporter	Efflux pump azaK OS=Aspergillus niger (strain ATCC 1015 / CBS 113.46 / FGSC A1144 / LSHB Ac4 / NCTC 3858a / NRRL 328 / USDA 3528.7) OX=380704 GN=azaK PE=2 SV=1	PF07690.17;PF00083.25	ENOG410XSE0	G	-	-	GO:0005215;GO:0044425
gene00103	Scaffold1	298283	299869	-	1587	hypothetical protein	Actin, gamma OS=Emericella nidulans (strain FGSC A4 / ATCC 38163 / CBS 112.46 / NRRL 194 / M139) OX=227321 GN=acnA PE=3 SV=2	PF00022.20	COG5277	Z	-	K05692	GO:0005198;GO:0005488;GO:0003824;GO:0032991;GO:0044422;GO:0043226;GO:0044464;GO:0099080;GO:0008152;GO:0022414;GO:0071840;GO:0009987;GO:0032502;GO:0051179;GO:0050896
gene00104	Scaffold1	300908	301593	+	686	Fes1-domain-containing protein	Hsp70 nucleotide exchange factor FES1 OS=Phaeosphaeria nodorum (strain SN15 / ATCC MYA-4574 / FGSC 10173) OX=321614 GN=FES1 PE=3 SV=1	PF08609.11	ENOG4111PX3	K	FES1	K09562	-
gene00105	Scaffold1	301825	302356	-	532	hypothetical protein	-	PF10178.10	ENOG4111WH0	S	PAC3	K11877	-
gene00106	Scaffold1	302533	306364	+	3832	DEAH-box RNA helicase-like protein	Probable ATP-dependent RNA helicase DHR1 OS=Saccharomyces cerevisiae (strain ATCC 204508 / S288c) OX=559292 GN=ECM16 PE=1 SV=1	PF04408.24;PF00271.32;PF07717.17;PF00270.30	COG1643	L	DHR1	K14780	GO:0005488;GO:0003824
gene00107	Scaffold1	306696	308378	-	1683	monosaccharide transporter-like protein	Major facilitator-type transporter ecdD OS=Aspergillus rugulosus OX=41736 GN=ecdD PE=3 SV=1	PF00083.25;PF07690.17	ENOG410XNQK	G	-	-	GO:0005215;GO:0044425
gene00108	Scaffold1	308793	310992	+	2200	hypothetical protein	-	PF17784.2;PF17784.2	ENOG4111XMG	S	-	-	GO:0044425
gene00109	Scaffold1	311447	312589	+	1143	S-adenosyl-L-methionine-dependent methyltransferase	Mitochondrial MRF1 N(5)-glutamine methyltransferase MTQ1 OS=Saccharomyces cerevisiae (strain ATCC 204508 / S288c) OX=559292 GN=MTQ1 PE=1 SV=1	-	COG2890	J	-	-	GO:0005488;GO:0003824;GO:0008152
gene00110	Scaffold1	314774	315559	+	786	hypothetical protein	-	-	-	-	-	-	-
gene00111	Scaffold1	316196	317287	+	1092	hypothetical protein	Altered inheritance of mitochondria protein 32 OS=Debaryomyces hansenii (strain ATCC 36239 / CBS 767 / JCM 1990 / NBRC 0083 / IGC 2968) OX=284592 GN=AIM32 PE=3 SV=2	PF06999.13	COG0495	J	-	-	-
gene00112	Scaffold1	317625	320716	-	3092	leucyl-tRNA synthetase	Leucine--tRNA ligase, mitochondrial OS=Neurospora crassa (strain ATCC 24698 / 74-OR23-1A / CBS 708.71 / DSM 1257 / FGSC 987) OX=367110 GN=leu-5 PE=3 SV=1	PF00133.23;PF00133.23;PF13603.7;PF09334.12;PF08264.14	COG0495	J	leuS	K01869	GO:0005488;GO:0003824;GO:0008152;GO:0009987
gene00113	Scaffold1	321099	323024	+	1926	amino acid transporter	Y+L amino acid transporter 2 OS=Mus musculus OX=10090 GN=Slc7a6 PE=1 SV=1	PF13520.7;PF00324.22	COG0531	E	-	-	GO:0005215;GO:0044425
gene00114	Scaffold1	324332	329962	-	5631	hypothetical protein	Phosphoserine aminotransferase OS=Saccharomyces cerevisiae (strain ATCC 204508 / S288c) OX=559292 GN=SER1 PE=1 SV=1	PF00266.20;PF00266.20	ENOG4111R8B	S	-	-	GO:0044425
gene00115	Scaffold1	330407	332969	+	2563	homoaconitase mitochondrial precursor	Homoaconitase, mitochondrial OS=Emericella nidulans (strain FGSC A4 / ATCC 38163 / CBS 112.46 / NRRL 194 / M139) OX=227321 GN=lys4 PE=3 SV=2	PF00330.21;PF00694.20	COG1048	C	-	K01705	GO:0005488;GO:0003824;GO:0043226;GO:0044464;GO:0008152;GO:0009987
gene00116	Scaffold1	334480	335333	+	854	hypothetical protein	-	-	ENOG410YZJB	S	-	K04630	-
gene00117	Scaffold1	335682	337583	+	1902	hypothetical protein	-	-	ENOG410YZJB	S	-	-	-
gene00118	Scaffold1	338652	339689	+	1038	homoaconitase	Uncharacterized FAD-binding protein C17H9.12c OS=Schizosaccharomyces pombe (strain 972 / ATCC 24843) OX=284812 GN=SPAC17H9.12c PE=3 SV=1	PF00175.22;PF00970.25	COG0543	C	-	-	GO:0005215;GO:0003824;GO:0044425
gene00119	Scaffold1	340097	341975	+	1879	MFS general substrate transporter	Efflux pump terJ OS=Aspergillus terreus (strain NIH 2624 / FGSC A1156) OX=341663 GN=terJ PE=2 SV=1	PF07690.17	ENOG410YNTE	U	-	-	GO:0005215;GO:0003824;GO:0044425
gene00120	Scaffold1	342632	344388	+	1757	hypothetical protein	Maltose permease MAL61 OS=Saccharomyces cerevisiae OX=4932 GN=MAL61 PE=3 SV=1	PF00083.25;PF07690.17	ENOG410XNQK	G	-	K08141	GO:0005215;GO:0044425;GO:0044464;GO:0051179
gene00121	Scaffold1	345524	346495	-	972	hypothetical protein	-	-	-	-	-	-	-
gene00122	Scaffold1	347276	351747	-	4472	hypothetical protein	Uncharacterized calcium-binding protein C800.10c OS=Schizosaccharomyces pombe (strain 972 / ATCC 24843) OX=284812 GN=SPBC800.10c PE=4 SV=1	PF12763.8;PF12763.8	ENOG410XTDR	S	-	K12472	GO:0005488
gene00123	Scaffold1	352620	353542	-	923	hypothetical protein	Uncharacterized protein YGR053C OS=Saccharomyces cerevisiae (strain ATCC 204508 / S288c) OX=559292 GN=YGR053C PE=4 SV=1	PF17119.6;PF17119.6	ENOG4111VPH	S	-	-	-
gene00124	Scaffold1	354005	354922	+	918	UDP-glucose 4-epimerase	UDP-glucose 4-epimerase GEPI42 OS=Cyamopsis tetragonoloba OX=3832 PE=2 SV=1	PF01370.22;PF16363.6;PF04321.18;PF01073.20;PF07993.13	COG0451	M	-	-	GO:0005488;GO:0003824
gene00125	Scaffold1	355405	358128	+	2724	guanine nucleotide transporter	Uncharacterized mitochondrial carrier C1682.09c OS=Schizosaccharomyces pombe (strain 972 / ATCC 24843) OX=284812 GN=SPCC1682.09c PE=3 SV=1	PF00071.23;PF08477.14;PF00153.28;PF00153.28;PF00025.22	ENOG410Y240	S	-	-	GO:0005488;GO:0003824;GO:0044425;GO:0043226;GO:0044464;GO:0008152;GO:0009987
gene00126	Scaffold1	359054	360583	+	1530	para-aminobenzoate synthase	Uncharacterized membrane protein YJR124C OS=Saccharomyces cerevisiae (strain ATCC 204508 / S288c) OX=559292 GN=YJR124C PE=1 SV=1	PF07690.17	COG0512	E	-	-	GO:0005215;GO:0044425
gene00127	Scaffold1	360694	362421	-	1728	uncharacterized protein BU26DRAFT_549383	-	-	ENOG410YZJB	S	-	K04630	-
gene00128	Scaffold1	362630	362812	+	183	-	-	-	-	-	-	-	-
gene00129	Scaffold1	363509	366289	+	2781	para-aminobenzoate synthase component 1	Putative aminodeoxychorismate synthase OS=Schizosaccharomyces pombe (strain 972 / ATCC 24843) OX=284812 GN=SPBP8B7.29 PE=3 SV=1	PF00425.19;PF00425.19;PF00117.29;PF04715.14;PF07722.14	COG0512	E	pabAB	K13950	GO:0008152;GO:0009987
gene00130	Scaffold1	366556	369124	+	2569	hypothetical protein	-	PF08700.12	ENOG410ZHQH	S	-	K20288	GO:0032991;GO:0044422;GO:0044464;GO:0051179
gene00131	Scaffold1	369330	370619	-	1290	Cell division cycle protein	Cell division cycle protein 123 OS=Phaeosphaeria nodorum (strain SN15 / ATCC MYA-4574 / FGSC 10173) OX=321614 GN=CDC123 PE=3 SV=2	PF07065.15	ENOG410XSVC	S	-	-	GO:0009987
gene00132	Scaffold1	370854	371458	+	605	cwf21-domain-containing protein	Pre-mRNA-splicing factor CWC21 OS=Gibberella zeae (strain PH-1 / ATCC MYA-4620 / FGSC 9075 / NRRL 31084) OX=229533 GN=CWC21 PE=3 SV=2	PF08312.13	ENOG4111F3M	S	-	-	-
gene00133	Scaffold1	372834	376693	+	3860	major facilitator superfamily domain general substrate transporter protein	Phosphorus acquisition-controlling protein OS=Neurospora crassa (strain ATCC 24698 / 74-OR23-1A / CBS 708.71 / DSM 1257 / FGSC 987) OX=367110 GN=nuc-1 PE=3 SV=2	PF07690.17;PF00010.27	ENOG410XS95	S	-	-	GO:0005488;GO:0044425
gene00134	Scaffold1	377910	378431	+	522	hypothetical protein	-	PF13924.7	ENOG4111QQ5	S	-	-	-
gene00135	Scaffold1	378646	379347	-	702	hypothetical protein	-	-	-	-	-	-	-
gene00136	Scaffold1	379438	379770	-	333	-	-	-	-	-	-	-	-
gene00137	Scaffold1	379956	381191	-	1236	hypothetical protein	-	-	ENOG410YDYH	S	-	-	GO:0140110;GO:0005488;GO:0043226;GO:0044464
gene00138	Scaffold1	382303	383916	-	1614	amino acid permease-like protein	General amino acid permease AGP3 OS=Saccharomyces cerevisiae (strain ATCC 204508 / S288c) OX=559292 GN=AGP3 PE=1 SV=1	PF00324.22;PF13520.7	COG0531	E	-	K16261	GO:0005215;GO:0044425;GO:0051179
gene00139	Scaffold1	384812	385918	-	1107	hypothetical protein	-	PF11327.9	ENOG410ZPPD	S	-	-	-
gene00140	Scaffold1	392753	395920	+	3168	hypothetical protein	Uncharacterized transcriptional regulatory protein C1327.01c OS=Schizosaccharomyces pombe (strain 972 / ATCC 24843) OX=284812 GN=SPAC1327.01c PE=1 SV=2	PF04082.19;PF00172.19	ENOG410ZITZ	K	-	-	GO:0140110;GO:0005488;GO:0043226;GO:0044464;GO:0008152;GO:0009987
gene00141	Scaffold1	396348	397231	-	884	hypothetical protein	-	-	-	-	-	-	-
gene00142	Scaffold1	398254	399311	+	1058	hypothetical protein	-	PF11807.9	ENOG4111KPC	S	-	-	GO:0044425;GO:0008152;GO:0009987
gene00143	Scaffold1	399498	400004	-	507	hypothetical protein	Probable tRNA-splicing endonuclease subunit tsp-1 OS=Neurospora crassa (strain ATCC 24698 / 74-OR23-1A / CBS 708.71 / DSM 1257 / FGSC 987) OX=367110 GN=tsp-1 PE=3 SV=1	PF09631.11	ENOG41128WT	S	-	K15325	GO:0005488;GO:0003824;GO:0032991;GO:0044422;GO:0044464;GO:0008152;GO:0009987
gene00144	Scaffold1	400377	400982	+	606	hypothetical protein	-	-	-	-	-	-	-
gene00145	Scaffold1	401668	403155	+	1488	hypothetical protein	-	PF11204.9	ENOG4110HJM	S	-	-	GO:0044425
gene00146	Scaffold1	403461	405810	+	2350	HET-domain-containing protein	-	PF06985.12	ENOG41116QB	S	-	-	-
gene00147	Scaffold1	405859	407811	-	1953	HET-domain-containing protein	Heterokaryon incompatibility protein 6, OR allele OS=Neurospora crassa (strain ATCC 24698 / 74-OR23-1A / CBS 708.71 / DSM 1257 / FGSC 987) OX=367110 GN=het-6 PE=4 SV=1	PF06985.12	ENOG41115K4	S	-	-	-
gene00148	Scaffold1	408715	409617	+	903	hypothetical protein	-	-	ENOG41111YS	S	-	-	-
gene00149	Scaffold1	410714	414387	-	3674	sensor histidine kinase-like protein/response regulator	Sensor histidine kinase GacS OS=Pseudomonas protegens (strain DSM 19095 / LMG 27888 / CHA0) OX=1124983 GN=gacS PE=3 SV=1	PF02518.27;PF00072.25;PF00512.26;PF01590.27	COG0784	T	-	-	GO:0003824
gene00150	Scaffold1	415486	416462	-	977	PHB depolymerase family esterase	Feruloyl esterase B OS=Talaromyces stipitatus (strain ATCC 10500 / CBS 375.48 / QM 6759 / NRRL 1006) OX=441959 GN=faeB PE=1 SV=1	PF10503.10;PF00326.22	COG3509	Q	-	K05972	GO:0003824;GO:0005576
gene00151	Scaffold1	417589	418409	+	821	hypothetical protein	-	PF09428.11	ENOG410YNCW	S	-	-	-
gene00152	Scaffold1	418941	420113	+	1173	hypothetical protein	-	-	ENOG4111207	S	-	-	-
gene00153	Scaffold1	421440	423320	-	1881	hypothetical protein	-	-	ENOG411123M	S	-	-	-
gene00154	Scaffold1	423957	426635	-	2679	RabGAP/TBC	GTPase-activating protein GYP7 OS=Yarrowia lipolytica (strain CLIB 122 / E 150) OX=284591 GN=GYP7 PE=3 SV=2	PF00566.19	COG5210	S	-	K20168	GO:0003824
gene00155	Scaffold1	427100	427993	-	894	hypothetical protein	-	PF14475.7	ENOG410Y3XJ	S	-	-	-
gene00156	Scaffold1	430129	431374	+	1246	cysteine proteinase	Probable ubiquitin carboxyl-terminal hydrolase 16 OS=Schizosaccharomyces pombe (strain 972 / ATCC 24843) OX=284812 GN=ubp16 PE=1 SV=1	PF00443.30;PF13423.7	ENOG410XQ92	O	-	K11873	GO:0003824;GO:0008152;GO:0009987
gene00157	Scaffold1	432377	434731	-	2355	HET-domain-containing protein	-	PF06985.12	ENOG410YBIX	S	-	-	-
gene00158	Scaffold1	435450	436046	-	597	HET-domain-containing protein	-	-	-	-	-	-	-
gene00159	Scaffold1	437658	440523	+	2866	kinase-like protein	Vegetative incompatibility protein HET-E-1 OS=Podospora anserina OX=2587412 GN=HET-E1 PE=4 SV=1	PF00069.26;PF07714.18;PF06985.12	ENOG410Y1P7	S	-	-	GO:0005488;GO:0003824;GO:0008152
gene00160	Scaffold1	441510	441763	-	254	hypothetical protein	-	PF11654.9	ENOG410XVH3	S	-	-	GO:0009987;GO:0051179
gene00161	Scaffold1	442694	443168	-	475	hypothetical protein	Autophagy-related protein 8 OS=Phaeosphaeria nodorum (strain SN15 / ATCC MYA-4574 / FGSC 10173) OX=321614 GN=ATG8 PE=3 SV=1	PF02991.17;PF04110.14	ENOG4111JAT	U	LC3	K08341	GO:0005488;GO:0044422;GO:0043226;GO:0016020;GO:0044464;GO:0008152;GO:0009987;GO:0051179;GO:0050896
gene00162	Scaffold1	443527	443835	+	309	-	-	-	-	-	-	-	-
gene00163	Scaffold1	444125	445448	+	1324	coproporphyrinogen III oxidase	Oxygen-dependent coproporphyrinogen-III oxidase OS=Saccharomyces cerevisiae (strain ATCC 204508 / S288c) OX=559292 GN=HEM13 PE=1 SV=2	PF01218.19	COG0408	H	hemF	K00228	GO:0003824;GO:0008152;GO:0009987
gene00164	Scaffold1	445847	449176	-	3330	ARM repeat-containing protein	Uncharacterized protein C26H5.04 OS=Schizosaccharomyces pombe (strain 972 / ATCC 24843) OX=284812 GN=SPAC26H5.04 PE=4 SV=3	PF00514.24	COG5369	S	-	K23336	-
gene00165	Scaffold1	450014	452500	-	2487	hypothetical protein	-	-	ENOG410Z90U	S	-	-	-
gene00166	Scaffold1	453760	457374	-	3615	hypothetical protein	Nuc-1 negative regulatory protein preg OS=Neurospora crassa (strain ATCC 24698 / 74-OR23-1A / CBS 708.71 / DSM 1257 / FGSC 987) OX=367110 GN=preg PE=1 SV=1	PF08613.12	ENOG4111TTK	S	-	-	GO:0005488;GO:0065007
gene00167	Scaffold1	458955	461846	-	2892	hypothetical protein	Histone deacetylase HDA1 OS=Saccharomyces cerevisiae (strain ATCC 204508 / S288c) OX=559292 GN=HDA1 PE=1 SV=1	PF00850.20;PF09757.10;PF09757.10	COG0123	B;Q	-	K11407	GO:0003824;GO:0043226;GO:0044464
gene00168	Scaffold1	463796	464987	-	1192	glyceraldehyd-3-phosphate dehydrogenase	Glyceraldehyde-3-phosphate dehydrogenase OS=Cochliobolus lunatus OX=5503 GN=GPD PE=3 SV=1	PF02800.21;PF00044.25	COG0057	G	gapA	K00134	GO:0005488;GO:0003824;GO:0008152;GO:0009987
gene00169	Scaffold1	467067	467878	+	812	cytochrome c oxidase subunit iv	Cytochrome c oxidase polypeptide 5, mitochondrial OS=Aspergillus niger OX=5061 GN=cox5 PE=3 SV=1	PF02936.15	ENOG4111T97	O	-	K02263	GO:0005215;GO:0003824;GO:0044425
gene00170	Scaffold1	470336	473761	-	3426	hypothetical protein	-	-	ENOG4110ARB	S	-	-	-
gene00171	Scaffold1	474740	476605	-	1866	hypothetical protein	Uncharacterized amino-acid permease C777.04 OS=Schizosaccharomyces pombe (strain 972 / ATCC 24843) OX=284812 GN=SPCC777.04 PE=3 SV=1	PF00324.22;PF13520.7	COG0531	E	-	K16261	-
gene00172	Scaffold1	477727	480522	-	2796	glycoside hydrolase family 55 protein	Glucan 1,3-beta-glucosidase OS=Cochliobolus carbonum OX=5017 GN=EXG1 PE=1 SV=1	PF12708.8;PF12708.8	ENOG410XNSB	G	-	K01210	-
gene00173	Scaffold1	481522	481732	+	211	hypothetical protein	-	PF10642.10	ENOG411122M	S	-	-	GO:0032991;GO:0044425;GO:0044422;GO:0044464;GO:0051179
gene00174	Scaffold1	482223	483621	-	1399	hypothetical protein	Nucleoporin NUP57 OS=Chaetomium thermophilum (strain DSM 1495 / CBS 144.50 / IMI 039719) OX=759272 GN=NUP57 PE=1 SV=1	PF13874.7;PF13634.7;PF13634.7	ENOG410XPU5	U	NUP57	K14308	GO:0032991;GO:0044422;GO:0044464
gene00175	Scaffold1	484048	484670	+	623	NADH dehydrogenase, alpha subcomplex, subunit 8	NADH-ubiquinone oxidoreductase 20.8 kDa subunit OS=Neurospora crassa (strain ATCC 24698 / 74-OR23-1A / CBS 708.71 / DSM 1257 / FGSC 987) OX=367110 GN=B1O14.280 PE=1 SV=2	-	ENOG4111IST	I	-	K03952	GO:0044425;GO:0044422;GO:0016020;GO:0044464;GO:0008152;GO:0009987
gene00176	Scaffold1	485921	486205	+	285	hypothetical protein	-	-	-	-	-	-	GO:0043226;GO:0044464;GO:0008152;GO:0009987
gene00177	Scaffold1	486459	487580	-	1122	hypothetical protein	-	PF05841.12	ENOG410YAWM	S	-	-	GO:0032991;GO:0044422;GO:0044464;GO:0065007;GO:0008152;GO:0009987
gene00178	Scaffold1	490868	491059	+	192	-	-	-	-	-	-	-	-
gene00179	Scaffold1	494412	496154	+	1743	hypothetical protein	Protein SPT23 OS=Saccharomyces cerevisiae (strain ATCC 204508 / S288c) OX=559292 GN=SPT23 PE=1 SV=2	-	ENOG4111RY2	S	-	-	-
gene00180	Scaffold1	497589	499640	-	2052	P-loop containing nucleoside triphosphate hydrolase protein	ATP-dependent clpX-like chaperone, mitochondrial OS=Saccharomyces cerevisiae (strain ATCC 204508 / S288c) OX=559292 GN=MCX1 PE=1 SV=1	PF07724.15;PF00004.30;PF10431.10;PF07728.15	COG1219	O	clpX	K03544	GO:0005488;GO:0003824;GO:0009987
gene00181	Scaffold1	500252	502726	+	2475	1,4-alpha-glucan-branching enzyme	1,4-alpha-glucan-branching enzyme OS=Aspergillus oryzae (strain ATCC 42149 / RIB 40) OX=510516 GN=gbeA PE=2 SV=1	PF02806.19;PF02922.19;PF00128.25	COG0296	G	glgB	K00700	GO:0005488;GO:0003824;GO:0008152;GO:0009987
gene00182	Scaffold1	505718	507644	+	1927	atp synthase subunit mitochondrial	ATP synthase subunit beta, mitochondrial OS=Neurospora crassa (strain ATCC 24698 / 74-OR23-1A / CBS 708.71 / DSM 1257 / FGSC 987) OX=367110 GN=atp-2 PE=2 SV=1	PF00006.26;PF02874.24	COG0055	C	ATP2	K02133	GO:0005215;GO:0005488;GO:0003824;GO:0032991;GO:0044425;GO:0044422;GO:0044464;GO:0008152;GO:0009987;GO:0051179
gene00183	Scaffold1	508137	508454	+	318	serine/threonine protein phosphatase 8, putative	-	-	-	-	-	-	GO:0003824
gene00184	Scaffold1	509118	510576	-	1459	transcriptional elongation factor-like protein Iws1	Transcription factor iws1 OS=Neosartorya fumigata (strain ATCC MYA-4609 / Af293 / CBS 101355 / FGSC A1100) OX=330879 GN=iws1 PE=3 SV=1	PF08711.12	COG5139	S	IWS1	K17498	GO:0005488;GO:0043226;GO:0044464
gene00185	Scaffold1	511450	513707	+	2258	hypothetical protein	Uncharacterized protein C4G9.04c OS=Schizosaccharomyces pombe (strain 972 / ATCC 24843) OX=284812 GN=SPAC4G9.04c PE=4 SV=1	PF04818.14;PF11526.9	ENOG410ZBRH	A	-	K14400	GO:0032991;GO:0044422;GO:0044464;GO:0008152;GO:0009987
gene00187	Scaffold1	515208	516512	-	1305	Polyamine transporter 4	Glutamine-rich protein 2 OS=Homo sapiens OX=9606 GN=QRICH2 PE=1 SV=1	-	ENOG411170B	S	-	-	-
gene00188	Scaffold1	517753	519320	-	1568	hypothetical protein	-	-	-	-	-	-	-
gene00189	Scaffold1	520618	521858	+	1241	Leucine aminopeptidase 1	Leucine aminopeptidase 1 OS=Colletotrichum graminicola (strain M1.001 / M2 / FGSC 10212) OX=645133 GN=LAP1 PE=3 SV=1	PF04389.18	COG2234	S	-	K05994	GO:0005488;GO:0003824
gene00190	Scaffold1	522885	530618	+	7734	ARM repeat-containing protein	Probable leucine aminopeptidase 2 OS=Neosartorya fumigata (strain ATCC MYA-4609 / Af293 / CBS 101355 / FGSC A1100) OX=330879 GN=lap2 PE=3 SV=2	PF00806.20;PF00806.20;PF00806.20;PF00806.20;PF00806.20;PF00806.20;PF00806.20;PF00806.20;PF04389.18;PF02225.23	COG5099	J	-	-	GO:0005488;GO:0044464;GO:0065007
gene00191	Scaffold1	531777	535897	+	4121	hypothetical protein	Protein Hook homolog 1 OS=Homo sapiens OX=9606 GN=HOOK1 PE=1 SV=2	PF19047.1	ENOG4111XC1	S	-	K16536	-
gene00192	Scaffold1	536582	539868	-	3287	hypothetical protein	-	-	-	-	-	-	-
gene00193	Scaffold1	540037	540938	-	902	fumarylacetoacetate hydrolase family protein	Uncharacterized protein AF_2225 OS=Archaeoglobus fulgidus (strain ATCC 49558 / VC-16 / DSM 4304 / JCM 9628 / NBRC 100126) OX=224325 GN=AF_2225 PE=3 SV=1	PF01557.19	COG5151	K	SSL1	K03142	GO:0003824
gene00194	Scaffold1	541480	542958	-	1479	TFIIH basal transcription factor complex p47 subunit	General transcription and DNA repair factor IIH subunit ssl1 OS=Schizosaccharomyces pombe (strain 972 / ATCC 24843) OX=284812 GN=ssl1 PE=1 SV=1	PF04056.15;PF13519.7;PF07975.13	COG5151	K	SSL1	K03142	GO:0005488;GO:0032991;GO:0044422;GO:0044464;GO:0008152;GO:0009987;GO:0050896
gene00195	Scaffold1	543570	545621	-	2052	hypothetical protein	Chitin synthase export chaperone OS=Coccidioides immitis (strain RS) OX=246410 GN=CHS7 PE=3 SV=1	PF12271.9	ENOG410ZCSW	S	-	-	GO:0044425
gene00196	Scaffold1	546294	549026	+	2733	hypothetical protein	High-affinity glucose transporter OS=Kluyveromyces lactis (strain ATCC 8585 / CBS 2359 / DSM 70799 / NBRC 1267 / NRRL Y-1140 / WM37) OX=284590 GN=HGT1 PE=3 SV=1	PF00083.25;PF07690.17	ENOG410XNQK	G	-	-	GO:0005215;GO:0044425
gene00197	Scaffold1	549851	552364	+	2514	dolichyl phosphate-D-mannose:protein O-D-mannosyltransferas-like protein	Dolichyl-phosphate-mannose--protein mannosyltransferase 2 OS=Saccharomyces cerevisiae (strain ATCC 204508 / S288c) OX=559292 GN=PMT2 PE=1 SV=2	PF02366.19;PF16192.6;PF02815.20	COG1928	O	pmt	K00728	GO:0003824;GO:0044425;GO:0044422;GO:0016020;GO:0044464
gene00198	Scaffold1	553150	554287	+	1138	dehydrogenase/reductase SDR family member 8 precursor	Dehydrogenase RED2 OS=Cochliobolus heterostrophus (strain C4 / ATCC 48331 / race T) OX=665024 GN=RED2 PE=3 SV=1	PF00106.26;PF13561.7;PF08659.11	COG1028	S	-	-	GO:0044425
gene00199	Scaffold1	554680	555760	+	1081	ribonuclease HI large subunit	Ribonuclease H2 subunit A OS=Neurospora crassa (strain ATCC 24698 / 74-OR23-1A / CBS 708.71 / DSM 1257 / FGSC 987) OX=367110 GN=rnh-201 PE=3 SV=1	PF01351.19	COG0164	L	-	K10743	GO:0005488;GO:0003824
gene00200	Scaffold1	556639	557964	+	1326	hypothetical protein	-	-	ENOG41112FE	S	-	-	-
gene00201	Scaffold1	559094	561775	-	2682	carnitine acetyl transferas-like protein	Putative mitochondrial carnitine O-acetyltransferase OS=Saccharomyces cerevisiae (strain ATCC 204508 / S288c) OX=559292 GN=YAT1 PE=1 SV=2	PF00755.21	ENOG410XNZ9	S	-	K00624	-
gene00202	Scaffold1	563086	564495	+	1410	hypothetical protein	DNA repair protein rhp57 OS=Schizosaccharomyces pombe (strain 972 / ATCC 24843) OX=284812 GN=rhp57 PE=1 SV=1	PF08423.12;PF13481.7;PF00154.22	COG0468	L	-	K10958	GO:0005488;GO:0003824;GO:0008152;GO:0009987;GO:0050896
gene00203	Scaffold1	564721	566153	-	1433	hypothetical protein	-	-	ENOG410YBPM	S	-	-	-
gene00204	Scaffold1	567453	568061	-	609	hypothetical protein	-	PF01284.24	ENOG410YM57	S	-	-	GO:0044425
gene00205	Scaffold1	569378	573813	-	4436	hypothetical protein	-	-	ENOG410YD3R	S	-	-	GO:0005488;GO:0003824;GO:0008152
gene00206	Scaffold1	573823	574005	+	183	-	-	-	-	-	-	-	-
gene00207	Scaffold1	575180	577684	-	2505	SAE2-domain-containing protein	-	PF08573.11	ENOG41124GB	S	-	-	GO:0003824;GO:0008152;GO:0009987;GO:0050896
gene00208	Scaffold1	577895	579587	+	1693	hypothetical protein	F-box protein MET30 OS=Saccharomyces cerevisiae (strain ATCC 204508 / S288c) OX=559292 GN=MET30 PE=1 SV=1	PF00646.34	ENOG410YZFB	S	-	-	-
gene00209	Scaffold1	580928	581855	+	928	hypothetical protein	DNA-binding protein HEXBP OS=Leishmania major OX=5664 GN=HEXBP PE=4 SV=1	PF00098.24;PF00098.24;PF00098.24;PF00098.24;PF00098.24;PF00098.24;PF14392.7;PF14392.7;PF14392.7;PF14392.7;PF14392.7;PF14392.7;PF13917.7;PF13917.7	COG5082	O;U	-	K09250	GO:0005488
gene00210	Scaffold1	582783	589546	+	6764	cupin domain-containing protein	Inner kinetochore subunit cnp3 OS=Schizosaccharomyces pombe (strain 972 / ATCC 24843) OX=284812 GN=cnp3 PE=1 SV=2	PF15624.7;PF11699.9	ENOG41123PF	O	-	K11497	-
gene00211	Scaffold1	591196	594417	-	3222	hypothetical protein	-	PF00249.32	ENOG4111RQ4	K	-	-	GO:0005488
gene00212	Scaffold1	596385	598869	+	2485	tubulin-folding cofactor B	Tubulin-folding cofactor B OS=Mus musculus OX=10090 GN=Tbcb PE=1 SV=2	PF01302.26;PF14560.7	ENOG410YKGB	O	ALF1	K17262	-
gene00213	Scaffold1	599018	604201	-	5184	glycoside hydrolase family 85 protein	Cytosolic endo-beta-N-acetylglucosaminidase OS=Gallus gallus OX=9031 GN=ENGASE PE=1 SV=1	PF03644.14;PF05686.13	COG4724	G	-	K01227	-
gene00214	Scaffold1	604382	605562	+	1181	er lumen protein-like protein retaining receptor	ER lumen protein-retaining receptor OS=Drosophila melanogaster OX=7227 GN=KdelR PE=2 SV=1	PF00810.19	COG5196	U	-	K10949	GO:0005488;GO:0044425;GO:0044422;GO:0044464;GO:0065007;GO:0009987;GO:0051179
gene00215	Scaffold1	606449	610970	+	4522	aminopeptidase-like protein	Aminopeptidase 2, mitochondrial OS=Saccharomyces cerevisiae (strain ATCC 204508 / S288c) OX=559292 GN=APE2 PE=1 SV=4	PF01433.21;PF11838.9;PF17900.2;PF06726.13	COG0308	E	-	-	GO:0005488;GO:0003824
gene00216	Scaffold1	611857	612992	+	1136	cyanide hydratase/nitrilase-like protein	Arylacetonitrilase OS=Aspergillus niger (strain CBS 513.88 / FGSC A1513) OX=425011 GN=An16g00550 PE=1 SV=1	PF00795.23	COG0388	S	-	-	GO:0003824;GO:0008152
gene00217	Scaffold1	613311	614720	+	1410	hypothetical protein	-	-	COG4724	G	-	K01227	GO:0003824;GO:0044464
gene00218	Scaffold1	614986	615743	-	758	beta-1,4-endoglucanase	Probable endo-beta-1,4-glucanase D OS=Aspergillus oryzae (strain ATCC 42149 / RIB 40) OX=510516 GN=eglD PE=3 SV=1	PF03443.15	ENOG41118YW	G	-	K19356	GO:0003824;GO:0008152
gene00219	Scaffold1	616313	616537	+	225	-	-	-	-	-	-	-	-
gene00220	Scaffold1	616904	618241	-	1338	amidase	N-carbamoyl-L-amino-acid hydrolase OS=Rhizobium meliloti OX=382 GN=hyuC PE=1 SV=1	PF01546.29;PF07687.15	COG0624	E	-	-	GO:0003824
gene00221	Scaffold1	618631	620112	+	1482	D-hydantoinase	Dihydropyrimidinase OS=Lachancea kluyveri (strain ATCC 58438 / CBS 3082 / CCRC 21498 / NBRC 1685 / JCM 7257 / NCYC 543 / NRRL Y-12651) OX=226302 GN=PYD2 PE=1 SV=1	PF01979.21	COG0044	F	dht	K01464	GO:0003824;GO:0044464
gene00222	Scaffold1	620142	621943	-	1802	alpha/beta-hydrolase	Lipase 3 OS=Yarrowia lipolytica (strain CLIB 122 / E 150) OX=284591 GN=LIP3 PE=3 SV=1	PF00135.29;PF07859.14	COG2272	I	-	-	GO:0003824;GO:0044421
gene00223	Scaffold1	622918	625896	+	2979	HET-domain-containing protein	-	PF06985.12	-	-	-	-	-
gene00224	Scaffold1	628208	630048	-	1841	beta-lactamase family protein	Probable hydrolase M10 OS=Phoma sp. (strain ATCC 20986 / MF5453) OX=1828523 GN=M10 PE=2 SV=1	PF00144.25	COG1680	V	-	-	-
gene00225	Scaffold1	630217	633272	-	3056	hypothetical protein	-	-	-	-	-	-	-
gene00226	Scaffold1	634917	637215	+	2299	hypothetical protein	-	-	ENOG4111M1I	S	-	-	-
gene00227	Scaffold1	637600	638930	+	1331	hypothetical protein	4-O-methyl-glucuronoyl methylesterase OS=Hypocrea jecorina (strain QM6a) OX=431241 GN=cip2 PE=1 SV=1	-	ENOG410XRBM	S	-	-	-
gene00228	Scaffold1	640756	641712	+	957	hypothetical protein	Polysaccharide monooxygenase Cel61a OS=Myceliophthora thermophila (strain ATCC 42464 / BCRC 31852 / DSM 1799) OX=573729 GN=Cel61a PE=1 SV=1	PF03443.15	ENOG410YBW9	G	-	-	-
gene00229	Scaffold1	643551	643900	-	350	-	-	-	-	-	-	-	-
gene00230	Scaffold1	643934	644215	+	282	-	-	-	-	-	-	-	-
gene00231	Scaffold1	646211	647839	-	1629	hypothetical protein	Cytochrome b2, mitochondrial OS=Wickerhamomyces anomalus OX=4927 GN=CYB2 PE=1 SV=2	PF01070.19;PF00173.29;PF01645.18	COG1304	C	-	-	GO:0005488;GO:0003824
gene00232	Scaffold1	648522	654308	-	5787	N1221-domain-containing protein	Factor arrest protein 11 OS=Saccharomyces cerevisiae (strain ATCC 204508 / S288c) OX=559292 GN=FAR11 PE=1 SV=1	PF11882.9;PF07923.14;PF00010.27	ENOG410XRAB	S	-	-	GO:0005488;GO:0003824
gene00233	Scaffold1	658361	659925	+	1565	hypothetical protein	-	-	ENOG410YEN5	S	-	-	-
gene00234	Scaffold1	661744	666216	+	4473	hypothetical protein	DNA damage-responsive transcriptional repressor RPH1 OS=Saccharomyces cerevisiae (strain ATCC 204508 / S288c) OX=559292 GN=RPH1 PE=1 SV=1	PF02373.23;PF13832.7;PF13771.7;PF02375.18	ENOG410XP0T	S	-	-	GO:0005488;GO:0043226;GO:0044464
gene00235	Scaffold1	667558	672270	+	4713	uncharacterized protein BU25DRAFT_377630	-	PF17109.6	ENOG410YBR9	S	-	-	-
gene00236	Scaffold1	672931	679206	-	6276	hypothetical protein	Leucine-rich repeat-containing protein 59 OS=Homo sapiens OX=9606 GN=LRRC59 PE=1 SV=1	-	ENOG410YJ16	S	-	-	GO:0044425
gene00237	Scaffold1	679658	683384	+	3727	hypothetical protein	-	-	-	-	-	-	-
gene00238	Scaffold1	685619	685966	+	348	-	-	-	-	-	-	-	-
gene00239	Scaffold1	686824	687936	-	1113	hypothetical protein	-	-	ENOG4112A0E	S	-	-	GO:0044425
gene00240	Scaffold1	689047	690783	-	1737	HET-domain-containing protein	Heterokaryon incompatibility protein 6, OR allele OS=Neurospora crassa (strain ATCC 24698 / 74-OR23-1A / CBS 708.71 / DSM 1257 / FGSC 987) OX=367110 GN=het-6 PE=4 SV=1	PF06985.12	ENOG41115Z6	S	-	-	-
gene00241	Scaffold1	691675	693915	-	2241	GMC oxidoreductase	Dehydrogenase pkfF OS=Emericella nidulans (strain FGSC A4 / ATCC 38163 / CBS 112.46 / NRRL 194 / M139) OX=227321 GN=pkfF PE=2 SV=1	PF00732.20;PF05199.14	COG2303	E	-	-	GO:0005488;GO:0003824
gene00242	Scaffold1	697522	698682	+	1161	glycoside hydrolase family 10 protein	Endo-1,4-beta-xylanase 2 OS=Aureobasidium pullulans OX=5580 GN=xynII PE=1 SV=1	PF00331.21	COG3693	G	xynA	K01181	GO:0003824;GO:0008152;GO:0009987
gene00243	Scaffold1	699470	700382	+	913	hypothetical protein	-	PF00651.32	-	-	-	-	-
gene00244	Scaffold1	700722	701918	+	1197	hypothetical protein	-	-	-	-	-	-	-
gene00245	Scaffold1	702609	703217	+	609	hypothetical protein	-	-	ENOG41111W8	S	-	-	-
gene00246	Scaffold1	704264	704716	+	453	hypothetical protein	-	-	-	-	-	-	-
gene00247	Scaffold1	705510	706928	-	1419	pectin lyase-like protein	Probable pectin lyase F-2 OS=Aspergillus terreus (strain NIH 2624 / FGSC A1156) OX=341663 GN=pelF-2 PE=3 SV=1	PF00544.20;PF00734.19	ENOG4111IYK	G	-	K01732	GO:0005488;GO:0003824;GO:0005576;GO:0008152
gene00248	Scaffold1	708709	710241	+	1533	hypothetical protein	-	-	-	-	-	-	-
gene00249	Scaffold1	710532	712713	+	2182	hypothetical protein	Uncharacterized protein C663.15c OS=Schizosaccharomyces pombe (strain 972 / ATCC 24843) OX=284812 GN=SPCC663.15c PE=4 SV=2	PF12825.8;PF12828.8	ENOG4111FBX	S	-	-	-
gene00250	Scaffold1	713509	715386	-	1878	hypothetical protein	-	-	ENOG410XWK7	S	-	-	-
gene00251	Scaffold1	717415	718458	-	1044	kinase-like protein	Cell division control protein 2 homolog B (Fragment) OS=Antirrhinum majus OX=4151 GN=CDC2B PE=2 SV=1	PF00069.26;PF07714.18	COG0515	T	-	-	GO:0005488;GO:0003824
gene00252	Scaffold1	719777	720391	-	615	hypothetical protein	-	-	-	-	-	-	-
gene00253	Scaffold1	721163	723294	-	2132	DNA directed RNA polymeras-like protein III subunit Rpc82	DNA-directed RNA polymerase III subunit RPC-3 OS=Coccidioides immitis (strain RS) OX=246410 GN=RPC-82 PE=3 SV=1	PF05645.14;PF08221.12	ENOG410XPVH	K	POLR3C	K03023	GO:0005488;GO:0003824;GO:0032991;GO:0044422;GO:0044464;GO:0008152;GO:0009987
gene00254	Scaffold1	723676	725224	+	1549	LuxS/MPP-like metallohydrolase	Cytochrome b-c1 complex subunit 2, mitochondrial OS=Neurospora crassa (strain ATCC 24698 / 74-OR23-1A / CBS 708.71 / DSM 1257 / FGSC 987) OX=367110 GN=ucr-1 PE=1 SV=2	PF00675.21;PF05193.22	COG0612	O	UQCRC2	K00415	GO:0005488;GO:0003824
gene00255	Scaffold1	726335	730753	-	4419	hypothetical protein	Serine/threonine-protein kinase ELM1 OS=Saccharomyces cerevisiae (strain ATCC 204508 / S288c) OX=559292 GN=ELM1 PE=1 SV=2	PF00069.26;PF07714.18	COG0515	T	-	-	GO:0005488;GO:0003824
gene00256	Scaffold1	730972	732669	+	1698	hypothetical protein	-	PF14479.7	ENOG410YQBN	S	-	-	GO:0005488;GO:0003824
gene00257	Scaffold1	732928	735591	-	2664	Mak10-domain-containing protein	N-alpha-acetyltransferase 35, NatC auxiliary subunit OS=Danio rerio OX=7955 GN=naa35 PE=2 SV=1	PF04112.14	ENOG410XS3T	S	MAK10	K20823	GO:0032991;GO:0044464;GO:0008152;GO:0009987
gene00258	Scaffold1	735892	736237	-	346	hypothetical protein	Putative ATP synthase subunit epsilon, mitochondrial OS=Schizosaccharomyces pombe (strain 972 / ATCC 24843) OX=284812 GN=atp15 PE=3 SV=1	PF04627.14	ENOG4112277	S	-	K02725	GO:0005215;GO:0003824;GO:0032991;GO:0044425;GO:0044422;GO:0043226;GO:0044464;GO:0008152;GO:0009987;GO:0051179
gene00259	Scaffold1	736618	737575	-	958	N-terminal nucleophile aminohydrolase	Probable proteasome subunit alpha type-6 OS=Schizosaccharomyces pombe (strain 972 / ATCC 24843) OX=284812 GN=SPAC6G10.04c PE=3 SV=1	PF00227.27;PF10584.10	COG0638	O	-	K02725	GO:0003824;GO:0032991;GO:0043226;GO:0044464;GO:0008152;GO:0009987
gene00260	Scaffold1	737966	738528	+	563	hypothetical protein	Vacuolar protein sorting-associated protein 55 OS=Schizosaccharomyces pombe (strain 972 / ATCC 24843) OX=284812 GN=vps55 PE=3 SV=2	PF04133.15	ENOG4111UCZ	U	-	-	GO:0044425;GO:0043226;GO:0044464;GO:0065007;GO:0051179
gene00261	Scaffold1	738969	739598	-	630	UPF0220-domain-containing protein	Vacuolar protein sorting-associated protein 68 OS=Saccharomyces cerevisiae (strain ATCC 204508 / S288c) OX=559292 GN=VPS68 PE=1 SV=1	PF05255.12	ENOG410YCSG	S	-	-	GO:0032991;GO:0044425;GO:0044422;GO:0016020;GO:0044464;GO:0051179
gene00262	Scaffold1	739857	740524	+	668	hypothetical protein	60S ribosomal subunit assembly/export protein LOC1 OS=Phaeosphaeria nodorum (strain SN15 / ATCC MYA-4574 / FGSC 10173) OX=321614 GN=LOC1 PE=3 SV=1	-	ENOG41129U6	Z	-	K14817	GO:0005488;GO:0071840
gene00263	Scaffold1	740662	742038	-	1377	AB-hydrolase YheT	Putative esterase YMR210W OS=Saccharomyces cerevisiae (strain ATCC 204508 / S288c) OX=559292 GN=YMR210W PE=1 SV=1	PF00561.21	COG0429	S	-	K07019	GO:0003824
gene00264	Scaffold1	742608	745325	+	2718	hypothetical protein	-	PF10345.10	ENOG4111I03	S	-	-	GO:0071840;GO:0009987
gene00265	Scaffold1	746201	747973	-	1773	hypothetical protein	-	-	-	-	-	-	GO:0065007
gene00266	Scaffold1	748989	752998	+	4010	hypothetical protein	Acyl-CoA dehydrogenase OS=Bacillus subtilis (strain 168) OX=224308 GN=mmgC PE=1 SV=3	PF00441.25;PF02770.20;PF08028.12;PF02771.17	COG1960	I	-	-	GO:0005488;GO:0003824
gene00267	Scaffold1	754056	756028	-	1973	uncharacterized protein FRV6_11826	Nitrogen assimilation transcription factor nirA OS=Emericella nidulans (strain FGSC A4 / ATCC 38163 / CBS 112.46 / NRRL 194 / M139) OX=227321 GN=nirA PE=4 SV=1	PF04082.19	ENOG41116YU	S	-	-	GO:0140110;GO:0005488;GO:0043226;GO:0044464;GO:0008152;GO:0009987
gene00268	Scaffold1	756985	758382	-	1398	hypothetical protein	GTP-binding protein A OS=Dictyostelium discoideum OX=44689 GN=gtpA PE=3 SV=1	PF01926.24	ENOG410YC2Z	S	-	-	-
gene00269	Scaffold1	759008	760580	-	1573	hypothetical protein	-	-	-	-	-	-	-
gene00270	Scaffold1	761146	764463	+	3318	actin-like ATPase domain-containing protein	Heat shock 70 kDa protein 12A OS=Mus musculus OX=10090 GN=Hspa12a PE=1 SV=1	PF00012.21	ENOG410XQKR	S	-	-	-
gene00271	Scaffold1	764824	766074	+	1251	cellulase	Probable 1,4-beta-D-glucan cellobiohydrolase C OS=Neosartorya fischeri (strain ATCC 1020 / DSM 3700 / CBS 544.65 / FGSC A1164 / JCM 1740 / NRRL 181 / WB 181) OX=331117 GN=cbhC PE=3 SV=1	PF01341.18	COG5297	G	cbhA	K19668	GO:0003824;GO:0008152;GO:0009987
gene00272	Scaffold1	766557	771415	-	4859	aldehyde dehydrogenase-like protein	Calcium influx-promoting protein ehs1 OS=Schizosaccharomyces pombe (strain 972 / ATCC 24843) OX=284812 GN=ehs1 PE=3 SV=1	PF12929.8;PF04082.19	COG1012	C	-	K00128	GO:0140110;GO:0005488;GO:0043226;GO:0044464;GO:0008152;GO:0009987
gene00273	Scaffold1	772117	773793	-	1677	aldehyde dehydrogenase-like protein	Aldehyde dehydrogenase OS=Davidiella tassiana OX=29918 GN=CLAH10 PE=1 SV=2	PF00171.23	COG1012	C	-	K00128	GO:0005488;GO:0003824;GO:0043226;GO:0044464;GO:0008152;GO:0009987
gene00274	Scaffold1	774367	775243	+	877	hypothetical protein	-	PF13577.7	ENOG4111HQK	S	-	-	-
gene00275	Scaffold1	775479	776604	-	1126	amidohydrolase-like protein 2	2,3-dihydroxybenzoate decarboxylase OS=Aspergillus oryzae (strain ATCC 42149 / RIB 40) OX=510516 GN=AO090005000447 PE=1 SV=2	PF04909.15	COG2159	S	-	K14333	GO:0003824
gene00276	Scaffold1	777110	778933	+	1824	hypothetical protein	Lignostilbene-alpha,beta-dioxygenase isozyme I OS=Sphingomonas paucimobilis OX=13689 PE=1 SV=1	PF03055.16	COG3670	Q	-	-	GO:0005488;GO:0003824
gene00277	Scaffold1	782548	787001	+	4454	hypothetical protein	Para-nitrobenzyl esterase OS=Bacillus subtilis (strain 168) OX=224308 GN=pnbA PE=1 SV=2	PF00135.29	COG2272	I	-	-	GO:0003824;GO:0044425
gene00278	Scaffold1	787524	788795	-	1272	hypothetical protein	-	-	ENOG410Z0QV	S	-	-	-
gene00279	Scaffold1	789452	791813	-	2362	hypothetical protein	Peptidase S41 family protein ustP OS=Aspergillus flavus (strain ATCC 200026 / FGSC A1120 / NRRL 3357 / JCM 12722 / SRRC 167) OX=332952 GN=ustP PE=1 SV=1	PF03572.19	ENOG410Y9TP	S	-	-	GO:0003824
gene00280	Scaffold1	792068	792328	+	261	-	-	-	-	-	-	-	-
gene00281	Scaffold1	794459	796441	+	1983	hypothetical protein	-	-	ENOG411124W	S	-	-	GO:0044425
gene00282	Scaffold1	796669	796893	-	225	-	-	-	-	-	-	-	-
gene00283	Scaffold1	798702	799708	+	1007	class II peroxidase	Versatile peroxidase VPL1 OS=Pleurotus eryngii OX=5323 GN=vpl1 PE=1 SV=1	PF00141.24	ENOG410YAA5	S	mpn	K20205	GO:0016209;GO:0005488;GO:0003824;GO:0050896
gene00284	Scaffold1	800438	803817	-	3380	NAD-binding Rossmann fold oxidoreductase family protein	Galactose/lactose metabolism regulatory protein GAL80 OS=Saccharomyces cerevisiae (strain ATCC 204508 / S288c) OX=559292 GN=GAL80 PE=1 SV=2	PF01408.23;PF13374.7;PF13374.7;PF13424.7	COG0673	S	-	-	GO:0003824
gene00285	Scaffold1	804978	810282	-	5305	cytokinesis protein sepA	Cytokinesis protein sepA OS=Emericella nidulans (strain FGSC A4 / ATCC 38163 / CBS 112.46 / NRRL 194 / M139) OX=227321 GN=sepA PE=3 SV=2	PF02181.24;PF06371.14;PF06367.17	ENOG410ZWVW	S	-	K11238	GO:0005488;GO:0071840;GO:0009987
gene00286	Scaffold1	810672	810932	-	261	-	-	-	-	-	-	-	-
gene00287	Scaffold1	811111	811699	+	589	hypothetical protein	-	-	ENOG410Y8TI	S	-	-	GO:0044425
gene00288	Scaffold1	811975	813432	-	1458	hypothetical protein	Formate dehydrogenase OS=Emericella nidulans (strain FGSC A4 / ATCC 38163 / CBS 112.46 / NRRL 194 / M139) OX=227321 GN=aciA PE=2 SV=3	PF02826.20;PF00389.31	COG1052	C	-	K00122	GO:0005488;GO:0003824;GO:0032991;GO:0044464;GO:0008152;GO:0009987
gene00289	Scaffold1	816158	817185	+	1028	uncharacterized protein BU26DRAFT_562502	-	-	ENOG4112CTU	S	-	-	-
gene00290	Scaffold1	817575	818870	-	1296	hypothetical protein	-	-	-	-	-	-	-
gene00291	Scaffold1	820097	820824	+	728	hypothetical protein	-	-	ENOG410YN2C	S	-	-	-
gene00292	Scaffold1	823440	828725	+	5286	cytochrome P450	Cytochrome P450 monooxygenase TRI13 OS=Fusarium sporotrichioides OX=5514 GN=TRI13 PE=2 SV=2	PF00067.23;PF00067.23;PF11951.9;PF00172.19	COG2124	Q	-	K07427	GO:0005488;GO:0003824
gene00293	Scaffold1	829027	831442	-	2416	uncharacterized protein BU26DRAFT_570074	Probable polyol transporter 6 OS=Arabidopsis thaliana OX=3702 GN=PLT6 PE=2 SV=2	PF00083.25;PF07690.17	ENOG410XNQK	G	-	-	GO:0005215;GO:0044425
gene00294	Scaffold1	831727	832033	+	307	-	-	-	-	-	-	-	-
gene00295	Scaffold1	832864	834647	-	1784	hypothetical protein	-	-	ENOG410Z7S2	S	-	-	-
gene00296	Scaffold1	834956	838540	+	3585	hypothetical protein	-	PF02179.17	ENOG4111JV3	S	-	-	GO:0005488
gene00297	Scaffold1	840422	845633	+	5212	P-loop containing nucleoside triphosphate hydrolase protein	ABC transporter A family member 6 OS=Dictyostelium discoideum OX=44689 GN=abcA6 PE=3 SV=1	PF00005.28;PF00005.28;PF12698.8;PF12698.8;PF13304.7	COG1131	V	-	-	GO:0005215;GO:0005488;GO:0003824;GO:0044425
gene00298	Scaffold1	845802	846452	-	651	hypothetical protein	-	PF01753.19	ENOG410YXJY	S	-	-	GO:0005488
gene00299	Scaffold1	846697	847531	-	835	hypothetical protein	-	PF01124.19	ENOG410YP70	S	-	-	GO:0044425
gene00300	Scaffold1	848055	850809	-	2755	uncharacterized protein BU26DRAFT_540570	O-acetyltransferase PaAT-2 OS=Phomopsis amygdali OX=1214568 GN=PaAT-2 PE=1 SV=1	PF02458.16	ENOG410ZPC9	S	-	-	GO:0003824
gene00301	Scaffold1	851715	852617	-	903	hypothetical protein	Transcription elongation factor spt4 OS=Neurospora crassa (strain ATCC 24698 / 74-OR23-1A / CBS 708.71 / DSM 1257 / FGSC 987) OX=367110 GN=trf-2 PE=3 SV=1	PF06093.14	COG5204	K	SPT4	K15171	GO:0005488;GO:0043226;GO:0044464;GO:0065007
gene00302	Scaffold1	852931	854527	+	1597	serine/threonine-protein phosphatase PP2A catalytic subunit	Serine/threonine-protein phosphatase T OS=Schizosaccharomyces pombe (strain 972 / ATCC 24843) OX=284812 GN=ppt1 PE=3 SV=2	PF00149.29;PF08321.13	COG0639	T	-	K04460	GO:0003824
gene00303	Scaffold1	855031	856344	+	1314	hypothetical protein	-	-	-	-	-	-	-
gene00304	Scaffold1	856873	857858	-	986	DUF887-domain-containing protein	Uncharacterized TLC domain-containing protein C17A2.02c OS=Schizosaccharomyces pombe (strain 972 / ATCC 24843) OX=284812 GN=SPAC17A2.02c PE=4 SV=1	PF03798.17	ENOG410XPW0	U	-	-	GO:0044425
gene00305	Scaffold1	859928	866268	-	6341	hypothetical protein	Trafficking protein particle complex subunit 10 OS=Dictyostelium discoideum OX=44689 GN=trapcc10-1 PE=3 SV=1	PF12584.9	ENOG410XNVF	S	TRS130	K20307	-
gene00306	Scaffold1	866979	868181	+	1203	hypothetical protein	Lipid-translocating exporter-like protein RTA1 OS=Leptosphaeria maculans (strain JN3 / isolate v23.1.3 / race Av1-4-5-6-7-8) OX=985895 GN=RTA1 PE=2 SV=1	PF04479.14	ENOG410Y95S	S	-	-	GO:0044425
gene00307	Scaffold1	868595	869760	-	1166	P-loop containing nucleoside triphosphate hydrolase protein	Replication factor C subunit 4 OS=Schizosaccharomyces pombe (strain 972 / ATCC 24843) OX=284812 GN=rfc4 PE=1 SV=1	PF08542.12;PF00004.30;PF13177.7;PF13173.7;PF01443.19	COG0470	L	-	K10755	GO:0005488;GO:0003824;GO:0032991;GO:0044422;GO:0043226;GO:0044464;GO:0008152;GO:0071840;GO:0009987
gene00308	Scaffold1	871042	872588	+	1547	acid protease	Probable aspartic-type endopeptidase opsB OS=Aspergillus oryzae (strain ATCC 42149 / RIB 40) OX=510516 GN=opsB PE=2 SV=1	PF00026.24;PF14543.7	ENOG410XNV7	O	-	-	GO:0003824
gene00309	Scaffold1	877609	877800	+	192	-	-	-	-	-	-	-	-
gene00310	Scaffold1	879028	880785	+	1758	hypothetical protein	Developmental and secondary metabolism regulator VEL1 OS=Cochliobolus heterostrophus (strain C5 / ATCC 48332 / race O) OX=701091 GN=VEL1 PE=3 SV=1	PF11754.9;PF11754.9	ENOG4111FVS	S	-	-	-
gene00311	Scaffold1	882365	884401	-	2037	transposase	Pogo transposable element with KRAB domain OS=Homo sapiens OX=9606 GN=POGK PE=1 SV=2	PF03184.20;PF03221.17	ENOG4110DDB	S	-	-	GO:0005488
gene00312	Scaffold1	885158	886800	+	1643	O-acetylhomoserine ami	Homocysteine synthase OS=Emericella nidulans (strain FGSC A4 / ATCC 38163 / CBS 112.46 / NRRL 194 / M139) OX=227321 GN=cysD PE=1 SV=2	PF01053.21;PF01041.18;PF00155.22;PF00266.20;PF01212.22	COG2873	E	-	K17069	GO:0005488;GO:0003824;GO:0008152;GO:0009987
gene00313	Scaffold1	888006	890175	+	2170	long-chain-fatty-acid-CoA ligase 1	Long chain acyl-CoA synthetase 7, peroxisomal OS=Arabidopsis thaliana OX=3702 GN=LACS7 PE=1 SV=2	PF00501.29	COG1022	I	fadD	K01897	GO:0003824
gene00314	Scaffold1	890743	891995	+	1253	hypothetical protein	-	-	ENOG41111XV	S	-	-	-
gene00315	Scaffold1	892541	893116	+	576	hypothetical protein	-	-	-	-	-	-	-
gene00316	Scaffold1	893355	896987	-	3633	hypothetical protein	Protein fem-1 homolog B OS=Mus musculus OX=10090 GN=Fem1b PE=1 SV=1	PF12796.8;PF12796.8;PF13637.7;PF13606.7;PF14420.7	COG0666	S	-	K21440	-
gene00317	Scaffold1	898356	898604	+	249	-	-	-	-	-	-	-	-
gene00318	Scaffold1	899623	900285	-	663	HET-domain-containing protein	Vegetative incompatibility protein HET-E-1 OS=Podospora anserina OX=2587412 GN=HET-E1 PE=4 SV=1	-	ENOG4110TRB	S	-	-	-
gene00319	Scaffold1	901750	902111	-	362	-	-	-	-	-	-	-	-
gene00320	Scaffold1	904559	906352	+	1794	HET-domain-containing protein	Heterokaryon incompatibility protein 6, OR allele OS=Neurospora crassa (strain ATCC 24698 / 74-OR23-1A / CBS 708.71 / DSM 1257 / FGSC 987) OX=367110 GN=het-6 PE=4 SV=1	PF06985.12	ENOG41115Z6	S	-	-	-
gene00321	Scaffold1	906720	906992	-	273	-	-	-	-	-	-	-	-
gene00322	Scaffold1	910609	911646	+	1038	uncharacterized protein BDR25DRAFT_376225	-	PF00069.26	ENOG410YVXY	S	-	-	-
gene00323	Scaffold1	914002	924069	-	10068	ketoacyl-synt-domain-containing protein	Prosolanapyrone synthase OS=Alternaria solani OX=48100 GN=sol1 PE=1 SV=1	PF14765.7;PF00109.27;PF08659.11;PF00698.22;PF02801.23;PF16197.6;PF00107.27;PF00106.26;PF13602.7;PF00550.26;PF08241.13	COG3321	Q	-	-	GO:0005488;GO:0003824
gene00324	Scaffold1	925424	927201	+	1778	MFS general substrate transporter	Efflux pump alnA OS=Emericella nidulans (strain FGSC A4 / ATCC 38163 / CBS 112.46 / NRRL 194 / M139) OX=227321 GN=alnE PE=2 SV=1	PF07690.17;PF00083.25	ENOG410XNQK	G	-	-	GO:0005215;GO:0044425
gene00325	Scaffold1	927540	929391	-	1852	cytochrome P450	Cytochrome P450 monooxygenase TRI13 OS=Fusarium sporotrichioides OX=5514 GN=TRI13 PE=2 SV=2	PF00067.23;PF00067.23	COG2124	Q	-	-	GO:0005488;GO:0003824
gene00326	Scaffold1	930136	932310	-	2175	hypothetical protein	Probable transcription factor sol4 OS=Alternaria solani OX=48100 GN=sol4 PE=4 SV=1	-	ENOG4111WXW	S	-	-	GO:0140110;GO:0005488;GO:0043226;GO:0044464;GO:0008152;GO:0009987
gene00327	Scaffold1	933121	933595	-	475	-	-	-	-	-	-	-	-
gene00328	Scaffold1	934441	935745	-	1305	hypothetical protein	-	-	-	-	-	-	GO:0005488;GO:0003824;GO:0008152
gene00329	Scaffold1	937541	942340	-	4800	RTA1-domain-containing protein	Protoporphyrin uptake protein 1 OS=Saccharomyces cerevisiae (strain ATCC 204508 / S288c) OX=559292 GN=PUG1 PE=1 SV=1	PF04479.14	-	-	-	-	GO:0044425
gene00330	Scaffold1	944648	946428	+	1781	hypothetical protein	Carboxylesterase 1F OS=Mus musculus OX=10090 GN=Ces1f PE=1 SV=1	PF00135.29;PF07859.14	COG2272	I	-	K03927	GO:0003824
gene00331	Scaffold1	948380	953625	-	5246	fatty acid desaturase	Delta 8-(E)-sphingolipid desaturase OS=Kluyveromyces lactis (strain ATCC 8585 / CBS 2359 / DSM 70799 / NBRC 1267 / NRRL Y-1140 / WM37) OX=284590 GN=SLD PE=3 SV=1	PF00487.25;PF03641.15;PF00173.29	ENOG410XVSZ	I	-	K13076	GO:0003824;GO:0044425;GO:0008152
gene00332	Scaffold1	954090	956160	+	2071	cleft lip and palate associated transmembrane protein 1	Cleft lip and palate transmembrane protein 1 homolog OS=Bos taurus OX=9913 GN=CLPTM1 PE=2 SV=1	PF05602.13	ENOG410XPEV	S	-	-	GO:0044425
gene00333	Scaffold1	957036	959208	-	2173	hypothetical protein	Rpb7-binding protein seb1 OS=Schizosaccharomyces pombe (strain 972 / ATCC 24843) OX=284812 GN=seb1 PE=1 SV=3	PF04818.14;PF00076.23	ENOG410YT8D	S	-	K15560	GO:0005488
gene00334	Scaffold1	959786	962085	+	2300	hypothetical protein	Citrate synthase, mitochondrial OS=Emericella nidulans (strain FGSC A4 / ATCC 38163 / CBS 112.46 / NRRL 194 / M139) OX=227321 GN=citA PE=2 SV=3	PF00285.22	COG0372	C	gltA	K01647	GO:0003824;GO:0031974;GO:0044422;GO:0044464;GO:0008152;GO:0009987
gene00335	Scaffold1	962558	964183	+	1626	mitochondrial DNA replication protein YHM2	Citrate/oxoglutarate carrier protein OS=Saccharomyces cerevisiae (strain ATCC 204508 / S288c) OX=559292 GN=YHM2 PE=1 SV=1	PF00153.28;PF00153.28;PF00153.28	ENOG410YAYP	S	-	-	GO:0005215;GO:0005488;GO:0044425;GO:0044422;GO:0043226;GO:0009295;GO:0044464;GO:0071840;GO:0009987;GO:0051179
gene00336	Scaffold1	964875	967413	+	2539	hypothetical protein	Uncharacterized WD repeat-containing protein C27B12.05 OS=Schizosaccharomyces pombe (strain 972 / ATCC 24843) OX=284812 GN=pi073 PE=4 SV=2	-	ENOG4111UNJ	S	-	-	-
gene00337	Scaffold1	967865	968662	-	798	hypothetical protein	-	-	-	-	-	-	-
gene00338	Scaffold1	969956	970815	-	860	hypothetical protein	-	PF06912.12	ENOG4111HH1	S	-	-	GO:0044425
gene00339	Scaffold1	971316	972803	+	1488	oxalate decarboxylase oxdD	Oxalate decarboxylase OxdC OS=Bacillus subtilis (strain 168) OX=224308 GN=oxdC PE=1 SV=1	PF00190.23;PF00190.23;PF07883.12;PF07883.12	COG2140	G	-	-	-
gene00340	Scaffold1	973402	974403	+	1002	alpha beta-hydrolase	Non-reducing polyketide synthase adrD OS=Penicillium roqueforti OX=5082 GN=adrD PE=3 SV=1	PF07859.14;PF12740.8;PF07224.12;PF00135.29	ENOG410YH83	I	-	-	GO:0003824
gene00341	Scaffold1	976306	984132	-	7827	HEAT repeat protein-like protein	Pof6 interactor protein 1 OS=Schizosaccharomyces pombe (strain 972 / ATCC 24843) OX=284812 GN=sip1 PE=1 SV=1	-	ENOG410XP05	S	-	-	-
gene00342	Scaffold1	984345	985315	+	971	YebC-like protein	Probable transcriptional regulatory protein PERMA_0079 OS=Persephonella marina (strain DSM 14350 / EX-H1) OX=123214 GN=PERMA_0079 PE=3 SV=1	PF01709.21	COG0217	K	-	-	-
gene00343	Scaffold1	985557	985961	-	405	hypothetical protein	Protein PET100, mitochondrial OS=Saccharomyces cerevisiae (strain ATCC 204508 / S288c) OX=559292 GN=PET100 PE=1 SV=1	PF09803.10	ENOG4112AWQ	S	-	K18187	GO:0005488;GO:0044425;GO:0044422;GO:0044464;GO:0071840;GO:0009987
gene00344	Scaffold1	986471	987351	+	881	peroxisomal d3,d2-enoyl-CoA isomeras-like protein	3,2-trans-enoyl-CoA isomerase OS=Saccharomyces cerevisiae (strain ATCC 204508 / S288c) OX=559292 GN=ECI1 PE=1 SV=1	PF00378.21;PF16113.6	COG1024	I	PECI	K13239	GO:0003824
gene00345	Scaffold1	987751	989021	+	1271	hypothetical protein	Uncharacterized protein C27B12.07 OS=Schizosaccharomyces pombe (strain 972 / ATCC 24843) OX=284812 GN=pi071 PE=4 SV=1	PF07798.12	ENOG410XT9V	S	-	-	-
gene00346	Scaffold1	989631	994629	-	4999	hypothetical protein	Tuberous sclerosis 2 protein homolog OS=Schizosaccharomyces pombe (strain 972 / ATCC 24843) OX=284812 GN=tsc2 PE=1 SV=1	PF11864.9;PF02145.16;PF03542.17	ENOG410XPFJ	S	-	-	GO:0098772;GO:0043226;GO:0044464;GO:0065007
gene00347	Scaffold1	995097	998265	+	3169	Cse1-domain-containing protein	Importin alpha re-exporter OS=Saccharomyces cerevisiae (strain ATCC 204508 / S288c) OX=559292 GN=CSE1 PE=1 SV=2	PF03378.16;PF08506.11;PF03810.20	COG5657	O	XPO2	K18423	GO:0005488;GO:0043226;GO:0044464;GO:0051179
gene00348	Scaffold1	998924	999739	+	816	alanyl-tRNA synthetase-like protein	Alanine--tRNA ligase OS=Streptomyces avermitilis (strain ATCC 31267 / DSM 46492 / JCM 5070 / NBRC 14893 / NCIMB 12804 / NRRL 8165 / MA-4680) OX=227882 GN=alaS PE=3 SV=1	PF01411.20;PF07973.15	COG2872	S	-	-	-
gene00349	Scaffold1	1000818	1002072	+	1255	uncharacterized protein GL218_00914	-	-	ENOG4110V1P	S	-	-	GO:0044425
gene00350	Scaffold1	1002314	1003143	-	830	gtp-binding protein ypt4	Ras-related protein RABB1b OS=Arabidopsis thaliana OX=3702 GN=RABB1B PE=2 SV=1	PF00071.23;PF08477.14;PF08477.14;PF00025.22;PF00009.28;PF04670.13	COG1100	S	-	-	GO:0005488;GO:0003824
gene00351	Scaffold1	1004386	1006527	+	2142	hypothetical protein	Choline transporter-like protein ctl1 OS=Schizosaccharomyces pombe (strain 972 / ATCC 24843) OX=284812 GN=ctl1 PE=1 SV=1	PF04515.13	ENOG410XS0P	S	-	-	GO:0044425
gene00352	Scaffold1	1007696	1008373	+	678	-	-	-	-	-	-	-	-
gene00353	Scaffold1	1009081	1012841	+	3761	hypothetical protein	Spindle pole body component alp4 OS=Schizosaccharomyces pombe (strain 972 / ATCC 24843) OX=284812 GN=alp4 PE=1 SV=1	PF17681.2;PF04130.14	ENOG410XNRE	S	GCP2	K16569	GO:0005488;GO:0044422;GO:0044464;GO:0099080;GO:0071840;GO:0009987
gene00354	Scaffold1	1013267	1014463	-	1197	NAD(P)-binding protein	Putative oxidoreductase bli-4, mitochondrial OS=Neurospora crassa (strain ATCC 24698 / 74-OR23-1A / CBS 708.71 / DSM 1257 / FGSC 987) OX=367110 GN=bli-4 PE=1 SV=1	PF00106.26;PF13561.7;PF08659.11	COG1028	S	-	-	-
gene00355	Scaffold1	1014756	1015492	+	737	hypothetical protein	-	-	-	-	-	-	-
gene00356	Scaffold1	1016128	1017262	-	1135	glycoside hydrolase family 31 protein	NmrA-like family domain-containing protein 1 OS=Mus musculus OX=10090 GN=Nmral1 PE=1 SV=1	PF05368.14;PF13460.7	ENOG410Y28J	S	-	-	-
gene00357	Scaffold1	1017594	1020891	-	3298	glycoside hydrolase family 31 protein	Alpha-glucosidase OS=Aspergillus oryzae (strain ATCC 42149 / RIB 40) OX=510516 GN=agdA PE=2 SV=1	PF01055.27;PF16863.6	COG1501	G	malZ	K01187	GO:0005488;GO:0003824;GO:0008152
gene00358	Scaffold1	1021948	1023420	-	1473	hypothetical protein	-	PF09362.11	ENOG410YFUP	S	-	-	-
gene00359	Scaffold1	1024608	1025356	+	749	concanavalin A-like lectin/glucanase	Aspergillopepsin-2 OS=Aspergillus niger OX=5061 PE=1 SV=1	PF01828.18	ENOG4111QIQ	S	-	-	GO:0005488;GO:0003824;GO:0032991;GO:0044422;GO:0044464;GO:0065007;GO:0009987;GO:0050896
gene00360	Scaffold1	1025604	1027022	+	1419	Hus1-like protein	Checkpoint protein hus1 OS=Schizosaccharomyces pombe (strain 972 / ATCC 24843) OX=284812 GN=hus1 PE=1 SV=1	PF04005.13	ENOG410ZQ9J	S	-	K10903	GO:0032991;GO:0044422;GO:0043226;GO:0044464;GO:0065007;GO:0008152;GO:0071840;GO:0009987;GO:0050896
gene00361	Scaffold1	1027449	1029170	+	1722	hypothetical protein	-	-	ENOG410YM1K	S	-	-	-
gene00362	Scaffold1	1035904	1037701	-	1798	tRNA modification GTPase mss1 mitochondrial precursor	tRNA modification GTPase mss1, mitochondrial OS=Schizosaccharomyces pombe (strain 972 / ATCC 24843) OX=284812 GN=mss1 PE=3 SV=1	PF10396.10;PF12631.8;PF01926.24;PF02421.19	COG0486	S	mnmE	K03650	-
gene00363	Scaffold1	1037893	1038986	+	1094	Mak16 protein	Protein MAK16 OS=Saccharomyces cerevisiae (strain ATCC 204508 / S288c) OX=559292 GN=MAK16 PE=1 SV=2	PF01778.18;PF04874.15	COG5129	S	-	K14831	GO:0044422;GO:0043226;GO:0044464
gene00364	Scaffold1	1039315	1039860	+	546	hypothetical protein	-	-	-	-	-	-	-
gene00365	Scaffold1	1041163	1044592	-	3430	hypothetical protein	Helicase-like transcription factor OS=Mus musculus OX=10090 GN=Hltf PE=1 SV=1	PF00176.24;PF00176.24;PF00271.32	COG0553	L	-	-	GO:0005488
gene00366	Scaffold1	1044696	1044974	+	279	-	-	-	-	-	-	-	-
gene00367	Scaffold1	1044999	1049448	+	4450	hypothetical protein	Lid2 complex component lid2 OS=Schizosaccharomyces pombe (strain 972 / ATCC 24843) OX=284812 GN=lid2 PE=1 SV=1	PF08429.12;PF05729.13;PF00628.30;PF13401.7	ENOG410XR9J	S	JARID1	K11446	-
gene00368	Scaffold1	1050561	1051325	-	765	uncharacterized protein EI97DRAFT_434011	-	-	ENOG410YP0C	S	-	-	-
gene00369	Scaffold1	1052763	1054690	+	1928	MFS sugar transporter-like protein	Sugar transporter STL1 OS=Saccharomyces cerevisiae (strain ATCC 204508 / S288c) OX=559292 GN=STL1 PE=1 SV=2	PF00083.25;PF00083.25	ENOG410XNQK	G	-	-	GO:0005215;GO:0044425;GO:0051179
gene00370	Scaffold1	1056881	1058233	+	1353	FMN-linked oxidoreductase	NADH-dependent flavin oxidoreductase nadA OS=Aspergillus parasiticus (strain ATCC 56775 / NRRL 5862 / SRRC 143 / SU-1) OX=1403190 GN=nadA PE=2 SV=1	PF00724.21	COG1902	C	-	-	GO:0005488;GO:0003824
gene00371	Scaffold1	1058607	1059587	-	981	alpha/beta-hydrolase	Dihydrolipoyllysine-residue acetyltransferase component of acetoin cleaving system OS=Pseudomonas putida OX=303 GN=acoC PE=3 SV=1	PF12697.8;PF00561.21;PF12146.9	ENOG410YERF	S	-	-	GO:0003824
gene00372	Scaffold1	1060368	1062137	-	1770	hypothetical protein	-	-	ENOG4111W00	S	-	-	-
gene00373	Scaffold1	1063185	1066127	-	2943	hypothetical protein	Histone-lysine N-methyltransferase, H3 lysine-36 specific OS=Coccidioides immitis (strain RS) OX=246410 GN=SET2 PE=3 SV=2	PF08236.12;PF00856.29;PF17907.2;PF08711.12	COG2940	S	-	K23700	GO:0003824;GO:0043226;GO:0044464;GO:0065007;GO:0008152;GO:0009987
gene00374	Scaffold1	1066458	1066781	+	324	-	-	-	-	-	-	-	-
gene00375	Scaffold1	1067402	1067857	-	456	-	-	-	-	-	-	-	-
gene00376	Scaffold1	1068051	1068278	-	228	-	-	-	-	-	-	-	-
gene00377	Scaffold1	1069181	1070371	+	1191	hypothetical protein	-	-	ENOG410Y824	S	-	-	-
gene00378	Scaffold1	1073434	1075382	-	1949	hypothetical protein	-	-	ENOG410ZJAG	S	-	-	-
gene00379	Scaffold1	1076475	1081023	+	4549	hypothetical protein	-	PF00397.27	ENOG4111FVM	S	-	-	-
gene00380	Scaffold1	1081436	1082089	-	654	hypothetical protein	-	-	ENOG410YVV8	J	-	K14528	GO:0032991;GO:0044422;GO:0044464;GO:0008152;GO:0009987
gene00381	Scaffold1	1082969	1086074	-	3106	hypothetical protein	-	-	ENOG41112MS	S	-	-	-
gene00382	Scaffold1	1086351	1086765	+	415	-	-	-	-	-	-	-	-
gene00383	Scaffold1	1086929	1088490	+	1562	TIP49-domain-containing protein	RuvB-like helicase 2 OS=Gibberella zeae (strain PH-1 / ATCC MYA-4620 / FGSC 9075 / NRRL 31084) OX=229533 GN=RVB2 PE=3 SV=2	PF06068.14;PF17856.2;PF05496.13;PF00004.30;PF03796.16	COG1224	K	INO80J	K11338	GO:0005488;GO:0003824;GO:0032991;GO:0044422;GO:0044464;GO:0065007;GO:0008152;GO:0071840;GO:0009987;GO:0050896
gene00384	Scaffold1	1089761	1090846	+	1086	hypothetical protein	Protein MNN4 OS=Saccharomyces cerevisiae (strain ATCC 204508 / S288c) OX=559292 GN=MNN4 PE=4 SV=2	PF04991.14	ENOG410Y6Q4	S	-	-	-
gene00385	Scaffold1	1091333	1092370	+	1038	WLM-domain-containing protein	Ubiquitin and WLM domain-containing metalloprotease SPCC1442.07c OS=Schizosaccharomyces pombe (strain 972 / ATCC 24843) OX=284812 GN=SPCC1442.07c PE=1 SV=1	PF08325.11	ENOG4111W00	S	-	-	GO:0005488;GO:0003824;GO:0008152;GO:0009987;GO:0050896
gene00386	Scaffold1	1092899	1093195	+	297	predicted protein	-	-	ENOG41112NJ	S	-	-	GO:0044425
gene00387	Scaffold1	1093643	1096205	-	2563	hypothetical protein	-	-	ENOG410YH6J	S	-	-	-
gene00388	Scaffold1	1098852	1105936	+	7085	Periaxin	Periaxin OS=Homo sapiens OX=9606 GN=PRX PE=1 SV=2	PF01822.20	ENOG4112AHD	S	-	-	-
gene00389	Scaffold1	1107150	1107858	-	709	hypothetical protein	-	-	ENOG41113R2	S	-	-	-
gene00390	Scaffold1	1111454	1112279	+	826	hypothetical protein	Multidomain esterase OS=Ruminococcus flavefaciens OX=1265 GN=cesA PE=1 SV=1	PF13472.7;PF00657.23	ENOG410Y6YC	S	-	-	GO:0003824
gene00391	Scaffold1	1113027	1114818	-	1792	uncharacterized protein BU25DRAFT_444081	-	-	ENOG410ZVDN	S	-	-	-
gene00392	Scaffold1	1115201	1115770	+	570	-	-	-	-	-	-	-	-
gene00393	Scaffold1	1116446	1117040	+	595	-	-	-	-	-	-	-	-
gene00394	Scaffold1	1118206	1119476	-	1271	hypothetical protein	Uncharacterized WD repeat-containing protein C126.01c OS=Schizosaccharomyces pombe (strain 972 / ATCC 24843) OX=284812 GN=SPCC126.01c PE=4 SV=2	PF00400.33;PF00400.33;PF00400.33	ENOG4111BNY	S	-	-	-
gene00395	Scaffold1	1119937	1122597	-	2661	hypothetical protein	Protein byr4 OS=Schizosaccharomyces pombe (strain 972 / ATCC 24843) OX=284812 GN=byr4 PE=1 SV=1	-	ENOG410Z9HH	S	-	-	GO:0098772;GO:0032991;GO:0044422;GO:0044464;GO:0065007
gene00396	Scaffold1	1123854	1125059	+	1206	hypothetical protein	-	-	ENOG410YS5G	S	-	-	-
gene00397	Scaffold1	1125742	1128191	+	2450	hypothetical protein	-	-	ENOG410ZN50	S	-	-	-
gene00398	Scaffold1	1128862	1130459	-	1598	4-aminobutyrate aminotransferas-like protein	4-aminobutyrate aminotransferase OS=Emericella nidulans (strain FGSC A4 / ATCC 38163 / CBS 112.46 / NRRL 194 / M139) OX=227321 GN=gatA PE=3 SV=1	PF00202.22	COG0160	E	-	K13524	-
gene00399	Scaffold1	1132318	1133481	+	1164	zinc-binding oxidoreductase	Zinc-type alcohol dehydrogenase-like protein C16A3.02c OS=Schizosaccharomyces pombe (strain 972 / ATCC 24843) OX=284812 GN=SPBC16A3.02c PE=3 SV=1	PF13602.7;PF00107.27	COG0604	C	-	-	GO:0003824
gene00400	Scaffold1	1133889	1135564	+	1676	amino acid transporter	Uncharacterized amino-acid permease C11D3.08c OS=Schizosaccharomyces pombe (strain 972 / ATCC 24843) OX=284812 GN=SPAC11D3.08c PE=3 SV=1	PF13520.7;PF00324.22	COG0531	E	-	-	GO:0005215;GO:0044425
gene00401	Scaffold1	1136370	1138385	+	2016	hypothetical protein	Acyl-CoA dehydrogenase family member 11 OS=Caenorhabditis elegans OX=6239 GN=acdh-11 PE=1 SV=1	PF00441.25;PF18158.2	COG1960	I	-	-	GO:0005488;GO:0003824
gene00402	Scaffold1	1139379	1141103	+	1725	MFS general substrate transporter	Uncharacterized MFS-type transporter C1271.10c OS=Schizosaccharomyces pombe (strain 972 / ATCC 24843) OX=284812 GN=SPBC1271.10c PE=1 SV=1	PF07690.17;PF00083.25	COG0477	G	-	-	GO:0005215;GO:0044425
gene00403	Scaffold1	1141544	1142461	+	918	NAD(P)-binding protein	Short-chain dehydrogenase/reductase cdmF OS=Talaromyces verruculosus OX=198730 GN=cdmF PE=1 SV=1	PF00106.26;PF13561.7;PF01370.22	COG1028	S	-	-	-
gene00404	Scaffold1	1142644	1143060	-	417	hypothetical protein	-	-	ENOG41100NU	S	-	-	-
gene00405	Scaffold1	1146831	1147600	-	770	hypothetical protein	-	PF14273.7	ENOG410YDBG	S	-	-	-
gene00406	Scaffold1	1150383	1153850	+	3468	hypothetical protein	Adenine phosphoribosyltransferase OS=Roseiflexus castenholzii (strain DSM 13941 / HLO8) OX=383372 GN=apt PE=3 SV=1	PF04275.15;PF00156.28;PF01565.24	COG0277	C	-	-	GO:0005488;GO:0003824;GO:0044464;GO:0008152;GO:0009987
gene00407	Scaffold1	1155086	1161536	-	6451	similar to lysophospholipase	Lysophospholipase ARB_05919 OS=Arthroderma benhamiae (strain ATCC MYA-4681 / CBS 112371) OX=663331 GN=ARB_05919 PE=1 SV=1	PF01735.19;PF04479.14	ENOG410XR72	I	-	-	GO:0003824;GO:0008152;GO:0009987
gene00408	Scaffold1	1163202	1166524	-	3323	replication factor c subunit 4	-	PF11951.9	ENOG410YHFX	S	-	-	-
gene00409	Scaffold1	1170662	1172304	-	1643	tryptophan synthase beta subunit-like PLP-dependent enzyme	L-serine dehydratase OS=Saccharomyces cerevisiae (strain AWRI1631) OX=545124 GN=SDL1 PE=3 SV=1	PF00291.26	COG1171	E	CHA1	K17989	-
gene00410	Scaffold1	1172664	1176114	+	3451	hypothetical protein	Probable 1-alkyl-2-acetylglycerophosphocholine esterase OS=Arthroderma benhamiae (strain ATCC MYA-4681 / CBS 112371) OX=663331 GN=ARB_01751 PE=1 SV=1	PF12697.8	COG4188	S	-	-	GO:0003824;GO:0008152
gene00411	Scaffold1	1176520	1190937	-	14418	acetyl-CoA synthetase-like protein	Nonribosomal peptide synthetase vlms OS=Lecanicillium sp. OX=1756136 GN=vlmS PE=3 SV=1	PF00501.29;PF00501.29;PF00501.29;PF00668.21;PF00668.21;PF00668.21;PF00668.21;PF00668.21;PF00550.26;PF00550.26;PF00550.26;PF00550.26;PF13193.7	COG1020	Q	-	-	GO:0005488;GO:0003824
gene00412	Scaffold1	1192154	1193079	+	926	alpha/beta-hydrolase	Thioesterase FPSE_09186 OS=Fusarium pseudograminearum (strain CS3096) OX=1028729 GN=FPSE_09186 PE=3 SV=1	PF00975.21	ENOG410YIEA	S	-	-	GO:0003824;GO:0008152
gene00413	Scaffold1	1194053	1201937	+	7885	polyketide synthase	Highly reducing polyketide synthase PKS6 OS=Gibberella zeae (strain PH-1 / ATCC MYA-4620 / FGSC 9075 / NRRL 31084) OX=229533 GN=PKS6 PE=3 SV=1	PF00109.27;PF08659.11;PF14765.7;PF00698.22;PF02801.23;PF13602.7;PF16197.6;PF00107.27;PF08242.13;PF13489.7;PF00106.26;PF13649.7;PF08241.13;PF00550.26	ENOG410XNPJ	Q	-	-	GO:0005488;GO:0003824;GO:0008152
gene00414	Scaffold1	1203138	1208822	+	5685	cytochrome P450	Acyl-CoA ligase easD OS=Emericella nidulans (strain FGSC A4 / ATCC 38163 / CBS 112.46 / NRRL 194 / M139) OX=227321 GN=easD PE=3 SV=1	PF00501.29;PF00067.23;PF13193.7	COG2124	Q	-	-	GO:0005488;GO:0003824;GO:0044425
gene00415	Scaffold1	1210778	1236553	-	25776	hypothetical protein	-	-	ENOG410YP4J	S	-	-	-
gene00416	Scaffold1	1236925	1240770	+	3846	heterokaryon incompatibility protein-domain-containing protein	Heterokaryon incompatibility protein 6, OR allele OS=Neurospora crassa (strain ATCC 24698 / 74-OR23-1A / CBS 708.71 / DSM 1257 / FGSC 987) OX=367110 GN=het-6 PE=4 SV=1	PF06985.12	ENOG410YN9J	S	-	-	-
gene00417	Scaffold1	1241496	1244220	-	2725	hypothetical protein	Probable myosin light chain kinase DDB_G0275057 OS=Dictyostelium discoideum OX=44689 GN=DDB_G0275057 PE=3 SV=1	PF00069.26;PF07714.18	COG0515	T	-	-	GO:0005488;GO:0003824
gene00418	Scaffold1	1245135	1246797	+	1663	HET-s domain	-	PF14479.7	ENOG4111U11	S	-	-	GO:0005488;GO:0003824
gene00419	Scaffold1	1247798	1248265	-	468	hypothetical protein	-	PF16787.6	ENOG4111I6D	S	-	-	GO:0005488
gene00420	Scaffold1	1249424	1252561	-	3138	kinesin light chain 3	Vegetative incompatibility protein HET-E-1 OS=Podospora anserina OX=2587412 GN=HET-E1 PE=4 SV=1	PF13374.7;PF13374.7;PF13374.7;PF13374.7;PF13374.7;PF13374.7;PF13374.7;PF13374.7;PF13374.7;PF13424.7;PF13424.7;PF13424.7;PF13424.7;PF13424.7;PF13424.7;PF13424.7;PF13424.7;PF13176.7;PF13176.7;PF13176.7;PF13176.7;PF13176.7;PF13176.7;PF07721.15;PF07721.15;PF07721.15;PF00931.23;PF17874.2;PF06985.12	COG0457	S	-	-	GO:0005488;GO:0003824;GO:0032991;GO:0044422;GO:0044464
gene00421	Scaffold1	1254399	1255107	+	709	fatty acid/sphingolipid desaturase	Delta 8-(E)-sphingolipid desaturase OS=Kluyveromyces lactis (strain ATCC 8585 / CBS 2359 / DSM 70799 / NBRC 1267 / NRRL Y-1140 / WM37) OX=284590 GN=SLD PE=3 SV=1	-	ENOG410XVSZ	I	-	K13076	GO:0003824;GO:0044425;GO:0008152
gene00422	Scaffold1	1257424	1260073	-	2650	hypothetical protein	-	PF01634.19	-	-	-	-	GO:0003824;GO:0044464;GO:0008152;GO:0009987
gene00423	Scaffold1	1261047	1262081	+	1035	hypothetical protein	Uncharacterized protein YdhJ OS=Bacillus subtilis (strain 168) OX=224308 GN=ydhJ PE=4 SV=1	PF01966.23	COG1078	S	-	-	-
gene00424	Scaffold1	1263446	1264276	+	831	hypothetical protein	Kinase D-interacting substrate of 220 kDa B OS=Danio rerio OX=7955 GN=kidins220b PE=1 SV=3	PF12796.8;PF12796.8;PF12796.8;PF12796.8;PF12796.8;PF13637.7;PF13637.7;PF13637.7;PF00023.31;PF00023.31;PF00023.31;PF00023.31;PF13606.7;PF00646.34	COG0666	S	-	-	-
gene00425	Scaffold1	1264856	1265524	-	669	S-adenosyl-L-methionine-dependent methyltransferase	Ubiquinone biosynthesis O-methyltransferase OS=Rickettsia bellii (strain RML369-C) OX=336407 GN=ubiG PE=3 SV=1	PF13649.7;PF08241.13;PF13489.7;PF13847.7;PF02353.21;PF03848.15;PF05401.12	ENOG410XUIR	S	-	-	GO:0003824;GO:0008152
gene00426	Scaffold1	1268024	1270033	+	2010	cytochrome P450 monooxygenase-like protein	Cytochrome P450 monooxygenase notG' OS=Aspergillus versicolor OX=46472 GN=notG' PE=1 SV=1	PF00067.23;PF05225.17	COG2124	Q	-	K22992	GO:0005488;GO:0003824;GO:0044425;GO:0008152
gene00427	Scaffold1	1270313	1271083	+	771	hypothetical protein	Pogo transposable element with ZNF domain OS=Mus musculus OX=10090 GN=Pogz PE=1 SV=2	PF03184.20	-	-	-	-	GO:0005488
gene00428	Scaffold1	1272255	1273253	+	999	hypothetical protein	-	-	-	-	-	-	-
gene00429	Scaffold1	1273925	1275216	+	1292	hypothetical protein	-	-	ENOG410YKCZ	S	-	-	GO:0044425
gene00430	Scaffold1	1276462	1277694	+	1233	hypothetical protein	Protein ALP1-like OS=Arabidopsis thaliana OX=3702 GN=At3g55350 PE=2 SV=1	PF13359.7;PF01609.22;PF04827.15	ENOG411206Y	S	-	K23222	-
gene00431	Scaffold1	1278058	1279110	-	1053	hypothetical protein	L10-interacting MYB domain-containing protein OS=Arabidopsis thaliana OX=3702 GN=LIMYB PE=1 SV=1	PF12776.8	ENOG410YZWQ	S	-	-	-
gene00432	Scaffold1	1286929	1287884	+	956	isoflavone reductase family protein-like protein CipA	-	PF05368.14;PF13460.7	ENOG4111IM4	S	-	-	-
gene00433	Scaffold1	1290957	1291953	-	997	class I glutamine amidotransferase-like protein	Isonitrile hydratase OS=Pseudomonas putida OX=303 GN=inhA PE=1 SV=1	PF01965.25	COG0693	S	-	-	GO:0003824;GO:0008152;GO:0009987
gene00434	Scaffold1	1292964	1294780	+	1817	NADPH oxidase A	Superoxide-generating NADPH oxidase heavy chain subunit A OS=Dictyostelium discoideum OX=44689 GN=noxA PE=2 SV=1	PF08030.13;PF08022.13;PF01794.20	ENOG410XNZY	U	MOX1	K08008	GO:0003824;GO:0044425
gene00435	Scaffold1	1296092	1296907	-	816	hypothetical protein	Mannosyl phosphorylinositol ceramide synthase SUR1 OS=Saccharomyces cerevisiae (strain ATCC 204508 / S288c) OX=559292 GN=SUR1 PE=1 SV=1	PF04488.16	COG3774	M	CSH1	K22721	GO:0044425
gene00436	Scaffold1	1298230	1299189	-	960	similar to nitrilase	Aliphatic nitrilase OS=Rhodococcus rhodochrous OX=1829 GN=nitA PE=1 SV=2	PF00795.23	COG0388	S	-	-	GO:0003824;GO:0008152
gene00437	Scaffold1	1301016	1301708	-	693	class I glutamine amidotransferase-like protein	Isonitrile hydratase-like protein xanA OS=Neosartorya fumigata (strain ATCC MYA-4609 / Af293 / CBS 101355 / FGSC A1100) OX=330879 GN=xanA PE=2 SV=1	PF01965.25	ENOG41122Q2	S	-	-	GO:0003824;GO:0008152;GO:0009987
gene00438	Scaffold1	1302814	1305268	-	2455	hypothetical protein	-	-	ENOG4111S6Y	S	-	-	GO:0140110;GO:0005488;GO:0043226;GO:0044464
gene00439	Scaffold1	1307804	1308724	+	921	hypothetical protein	Hydroxylase/desaturase CTB9 OS=Cercospora beticola OX=122368 GN=CTB9 PE=3 SV=1	-	ENOG41112BV	S	-	-	-
gene00440	Scaffold1	1309472	1311102	-	1631	hypothetical protein	-	PF06089.13;PF08530.11	COG2936	S	-	-	GO:0003824
gene00441	Scaffold1	1311719	1312170	-	452	hypothetical protein	-	-	COG2936	S	-	-	GO:0003824
gene00442	Scaffold1	1312769	1314162	+	1394	hypothetical protein	Oxidoreductase AgnL3 OS=Paecilomyces divaricatus OX=644132 GN=AgnL3 PE=3 SV=1	PF14027.7	ENOG410ZYFG	S	-	-	GO:0003824
gene00443	Scaffold1	1316204	1318496	+	2293	hypothetical protein	ABC-transporter-regulating transcription factor OS=Emericella nidulans (strain FGSC A4 / ATCC 38163 / CBS 112.46 / NRRL 194 / M139) OX=227321 GN=atrR PE=3 SV=1	PF04082.19	ENOG410XUQU	S	-	-	GO:0140110;GO:0005488;GO:0044425;GO:0043226;GO:0044464;GO:0008152;GO:0009987
gene00444	Scaffold1	1319523	1319717	-	195	hypothetical protein	-	-	ENOG41127H5	S	-	-	-
gene00445	Scaffold1	1320217	1321234	+	1018	hypothetical protein	-	PF13460.7;PF05368.14	ENOG410Y9G6	S	-	-	-
gene00446	Scaffold1	1321685	1325464	-	3780	cutinase	Cutinase OS=Pyrenopeziza brassicae OX=76659 PE=3 SV=1	PF01083.23;PF08237.12	-	-	-	-	GO:0003824;GO:0044425;GO:0005576
gene00447	Scaffold1	1329917	1331084	-	1168	neutral protease 2-like protein	Neutral protease 2 homolog SNOG_02177 OS=Phaeosphaeria nodorum (strain SN15 / ATCC MYA-4574 / FGSC 10173) OX=321614 GN=SNOG_02177 PE=3 SV=1	PF02102.16;PF14521.7	ENOG4111FRE	O	-	K19305	GO:0005488;GO:0003824;GO:0005576
gene00448	Scaffold1	1332498	1334044	-	1547	hypothetical protein	-	-	-	-	-	-	-
gene00449	Scaffold1	1336041	1337036	-	996	hypothetical protein	-	-	-	-	-	-	-
gene00450	Scaffold1	1337603	1338700	-	1098	12-oxophytodienoate reductase 1	Chanoclavine-I aldehyde reductase fgaOx3 OS=Penicillium roqueforti (strain FM164) OX=1365484 GN=fgaOx3 PE=1 SV=1	PF00724.21	COG1902	C	-	K00354	GO:0005488;GO:0003824
gene00451	Scaffold1	1339384	1340016	+	633	-	-	-	-	-	-	-	-
gene00452	Scaffold1	1340455	1346152	-	5698	hypothetical protein	Fatty acid synthase subunit alpha OS=Emericella nidulans OX=162425 GN=fasA PE=3 SV=1	PF18314.2;PF18325.2;PF00109.27;PF01648.21;PF02801.23	COG0331	I	-	K00667	GO:0005488;GO:0003824;GO:0008152;GO:0009987
gene00453	Scaffold1	1347696	1354006	+	6311	beta subunit of fatty acid synthase	Fatty acid synthase subunit beta OS=Yarrowia lipolytica (strain CLIB 122 / E 150) OX=284591 GN=FAS1 PE=3 SV=2	PF08354.11;PF00698.22;PF17951.2;PF17828.2;PF01575.20;PF16073.6;PF13452.7	COG0331	I	-	K00668	GO:0003824;GO:0032991;GO:0044464;GO:0008152;GO:0009987
gene00454	Scaffold1	1354714	1356409	-	1696	hypothetical protein	Nucleus export protein brr6 OS=Schizosaccharomyces pombe (strain 972 / ATCC 24843) OX=284812 GN=brr6 PE=1 SV=1	PF10104.10	COG5085	S	-	-	GO:0044425;GO:0044422;GO:0016020;GO:0044464;GO:0065007;GO:0071840;GO:0009987
gene00455	Scaffold1	1357112	1358680	-	1569	cytochrome P450 52A12	Cytochrome P450 monooxygenase himC OS=Aspergillus japonicus OX=34381 GN=himC PE=3 SV=1	PF00067.23	COG2124	Q	-	-	GO:0005488;GO:0003824;GO:0044425
gene00456	Scaffold1	1360343	1361277	-	935	hypothetical protein	Oxidase ustYa OS=Aspergillus flavus (strain ATCC 200026 / FGSC A1120 / NRRL 3357 / JCM 12722 / SRRC 167) OX=332952 GN=ustYa PE=1 SV=1	PF11807.9	ENOG4111IE9	S	-	-	-
gene00457	Scaffold1	1362105	1364009	-	1905	hypothetical protein	-	-	ENOG41112KA	S	-	-	-
gene00458	Scaffold1	1364506	1366166	-	1661	hypothetical protein	Uncharacterized secreted protein ARB_04696 OS=Arthroderma benhamiae (strain ATCC MYA-4681 / CBS 112371) OX=663331 GN=ARB_04696 PE=1 SV=1	PF13449.7	COG4222	S	-	-	-
gene00459	Scaffold1	1368058	1369883	+	1826	glucosidase 2 subunit beta precursor	Glucosidase 2 subunit beta OS=Ustilago maydis (strain 521 / FGSC 9021) OX=237631 GN=UMAG_12045 PE=3 SV=1	PF12999.8;PF13015.7;PF07915.14	ENOG410XPE3	O	-	K08288	GO:0008152;GO:0009987
gene00460	Scaffold1	1370974	1373734	+	2761	hypothetical protein	-	-	ENOG410YDCV	S	-	-	GO:0044425
gene00461	Scaffold1	1375020	1377967	+	2948	kinase-like protein	-	PF00069.26	ENOG4111XU4	T	-	-	-
gene00462	Scaffold1	1378756	1379610	-	855	short-chain dehydrogenase/reductase-like protein SDR	Short-chain dehydrogenase/reductase phqE OS=Penicillium fellutanum OX=70095 GN=phqE PE=1 SV=1	PF13561.7;PF00106.26;PF08659.11	COG1028	S	-	-	-
gene00463	Scaffold1	1381097	1382212	+	1116	hypothetical protein	Uncharacterized protein C22E12.18 OS=Schizosaccharomyces pombe (strain 972 / ATCC 24843) OX=284812 GN=SPAC22E12.18 PE=1 SV=1	PF13324.7	ENOG4111YKW	S	-	-	GO:0065007
gene00464	Scaffold1	1382401	1383210	-	810	hypothetical protein	GPI-anchored CFEM domain protein ARB_02741 OS=Arthroderma benhamiae (strain ATCC MYA-4681 / CBS 112371) OX=663331 GN=ARB_02741 PE=1 SV=1	PF05730.12	ENOG410ZQFD	S	-	-	-
gene00465	Scaffold1	1385892	1389590	-	3699	hypothetical protein	-	-	ENOG41118JT	S	-	-	-
gene00466	Scaffold1	1391072	1392291	-	1220	-	-	-	-	-	-	-	-
gene00467	Scaffold1	1398478	1399108	+	631	hypothetical protein	-	-	ENOG410Z4TP	S	-	-	-
gene00468	Scaffold1	1401203	1418020	-	16818	hypothetical protein	Nonribosomal peptide synthetase 2 OS=Cochliobolus heterostrophus (strain C4 / ATCC 48331 / race T) OX=665024 GN=NPS2 PE=2 SV=2	PF00501.29;PF00501.29;PF00501.29;PF00501.29;PF00668.21;PF00668.21;PF00668.21;PF00668.21;PF00668.21;PF00668.21;PF00550.26;PF00550.26;PF00550.26;PF00550.26;PF00550.26	COG1020	Q	-	K22148	GO:0005488;GO:0003824
gene00469	Scaffold1	1418948	1424152	+	5205	P-loop containing nucleoside triphosphate hydrolase protein	ABC transporter 1 OS=Ajellomyces capsulatus OX=5037 GN=ABC1 PE=2 SV=1	PF00664.24;PF00664.24;PF00005.28;PF00005.28	COG1132	V	-	-	GO:0005215;GO:0005488;GO:0003824;GO:0044425
gene00470	Scaffold1	1425840	1427537	+	1698	L-ornithine 5-monooxygenase (L-ornithine N(5)-oxygenase)	L-ornithine N(5)-monooxygenase OS=Cochliobolus heterostrophus (strain C4 / ATCC 48331 / race T) OX=665024 GN=SIDA2 PE=2 SV=1	PF13434.7;PF07992.15	COG3486	Q	pvdA	K10531	GO:0003824
gene00471	Scaffold1	1428724	1431683	+	2960	kinase-like protein	Dual specificity protein kinase YAK1 OS=Saccharomyces cerevisiae (strain ATCC 204508 / S288c) OX=559292 GN=YAK1 PE=1 SV=1	PF00069.26;PF07714.18	ENOG410XPET	T	-	K18670	GO:0005488;GO:0003824
gene00472	Scaffold1	1432595	1435353	+	2759	eukaryotic translation initiation factor 3 subunit C	Eukaryotic translation initiation factor 3 subunit C OS=Phaeosphaeria nodorum (strain SN15 / ATCC MYA-4574 / FGSC 10173) OX=321614 GN=NIP1 PE=3 SV=1	PF05470.13;PF01399.28	ENOG410XRU3	J	-	K03252	GO:0005488;GO:0003824;GO:0032991;GO:0044464;GO:0071840;GO:0009987
gene00473	Scaffold1	1436696	1438123	-	1428	PAP2-domain-containing protein	PA-phosphatase related-family protein DDB_G0271516 OS=Dictyostelium discoideum OX=44689 GN=DDB_G0271516 PE=3 SV=1	PF01569.22	COG0671	I	-	-	GO:0016209;GO:0003824;GO:0044425;GO:0008152;GO:0009987
gene00474	Scaffold1	1439255	1440031	-	777	hypothetical protein	Lipopolysaccharide-induced tumor necrosis factor-alpha factor homolog OS=Gallus gallus OX=9031 GN=LITAF PE=2 SV=1	PF10601.10	ENOG41126E9	S	-	-	-
gene00475	Scaffold1	1441111	1442427	-	1317	AAR2 domain-containing protein	Protein AAR2 homolog OS=Bos taurus OX=9913 GN=AAR2 PE=2 SV=1	PF05282.12	ENOG410XSI4	S	C20orf4	K13205	-
gene00476	Scaffold1	1443445	1444248	+	804	EAP30-domain-containing protein	Vacuolar-sorting protein SNF8 OS=Rattus norvegicus OX=10116 GN=Snf8 PE=1 SV=1	PF04157.17	ENOG410XPVM	U	EAP30	K12188	GO:0032991;GO:0044425;GO:0044422;GO:0044464;GO:0051179
gene00477	Scaffold1	1444413	1447450	-	3038	hypothetical protein	-	-	ENOG4112824	S	-	-	-
gene00478	Scaffold1	1447685	1450091	+	2407	AAA-domain-containing protein	Cell division cycle protein 48 homolog AF_1297 OS=Archaeoglobus fulgidus (strain ATCC 49558 / VC-16 / DSM 4304 / JCM 9628 / NBRC 100126) OX=224325 GN=AF_1297 PE=3 SV=1	PF00004.30;PF00004.30;PF17862.2;PF07728.15	COG0464	O	SPATA5	K14575	GO:0005488
gene00479	Scaffold1	1451350	1453477	+	2128	hypothetical protein	-	-	ENOG410Y4A8	S	-	-	-
gene00480	Scaffold1	1455461	1458095	+	2635	hypothetical protein	-	-	ENOG410Y4K5	S	-	-	-
gene00481	Scaffold1	1458747	1462715	-	3969	alpha/beta-hydrolase	AB hydrolase superfamily protein C1039.03 OS=Schizosaccharomyces pombe (strain 972 / ATCC 24843) OX=284812 GN=SPAC1039.03 PE=3 SV=1	PF07859.14;PF07859.14;PF06985.12;PF00135.29	COG0657	I	-	-	GO:0003824
gene00482	Scaffold1	1463659	1464233	-	575	hypothetical protein	-	-	ENOG410Z2V2	S	-	-	-
gene00483	Scaffold1	1464558	1464737	-	180	-	-	-	-	-	-	-	-
gene00484	Scaffold1	1465295	1465994	-	700	hypothetical protein	Alkyltransferase-like protein 1 OS=Schizosaccharomyces pombe (strain 972 / ATCC 24843) OX=284812 GN=atl1 PE=1 SV=1	PF01035.21	ENOG410YZU9	S	ybaZ	K07443	GO:0003824;GO:0008152;GO:0009987;GO:0050896
gene00485	Scaffold1	1466164	1467211	+	1048	hypothetical protein	Pre-mRNA-splicing factor cwc26 OS=Emericella nidulans (strain FGSC A4 / ATCC 38163 / CBS 112.46 / NRRL 194 / M139) OX=227321 GN=cwc26 PE=3 SV=1	PF09736.10	ENOG410XSEZ	S	CWC26	K13106	-
gene00486	Scaffold1	1467838	1468436	+	599	hypothetical protein	-	-	-	-	-	-	-
gene00487	Scaffold1	1468516	1469818	-	1303	monooxygenase	Tyrosinase ustQ OS=Aspergillus flavus (strain ATCC 200026 / FGSC A1120 / NRRL 3357 / JCM 12722 / SRRC 167) OX=332952 GN=ustQ PE=1 SV=1	PF00264.21	ENOG4111GD1	S	-	K00505	-
gene00488	Scaffold1	1471053	1472336	+	1284	hypothetical protein	-	PF06985.12;PF06985.12	ENOG410Z0KJ	S	-	-	-
gene00489	Scaffold1	1472924	1477478	-	4555	hypothetical protein	Poly(A) RNA polymerase protein 2 OS=Saccharomyces cerevisiae (strain ATCC 204508 / S288c) OX=559292 GN=PAP2 PE=1 SV=1	PF02567.17;PF02567.17;PF03828.20;PF01909.24	COG5260	L	TRF4	K03514	GO:0003824
gene00490	Scaffold1	1477873	1478055	+	183	-	-	-	-	-	-	-	-
gene00491	Scaffold1	1478347	1478811	-	465	protein transporter	Mitochondrial import inner membrane translocase subunit tim16 OS=Emericella nidulans (strain FGSC A4 / ATCC 38163 / CBS 112.46 / NRRL 194 / M139) OX=227321 GN=pam16 PE=3 SV=1	PF03656.14	ENOG411286G	U	TIM16	K17805	GO:0032991;GO:0044425;GO:0044422;GO:0044464;GO:0051179
gene00492	Scaffold1	1479507	1481281	+	1775	Pex24p-domain-containing protein	Peroxisomal membrane protein PEX30 OS=Saccharomyces cerevisiae (strain ATCC 204508 / S288c) OX=559292 GN=PEX30 PE=1 SV=1	PF06398.12	ENOG410YXVR	S	-	-	GO:0044425
gene00493	Scaffold1	1484201	1486378	-	2178	amidase-domain-containing protein	Glutamyl-tRNA(Gln) amidotransferase subunit A, mitochondrial OS=Coccidioides posadasii (strain C735) OX=222929 GN=CPC735_061260 PE=3 SV=1	PF01425.22	COG0154	J	gatA	K02433	GO:0005488;GO:0003824;GO:0032991;GO:0043226;GO:0044464;GO:0008152;GO:0009987
gene00494	Scaffold1	1487031	1489416	+	2386	DUF590-domain-containing protein	Uncharacterized protein C691.05c OS=Schizosaccharomyces pombe (strain 972 / ATCC 24843) OX=284812 GN=pi030 PE=4 SV=1	PF04547.13	ENOG410XPYE	S	TMEM16K	K19327	GO:0044425
gene00495	Scaffold1	1490034	1491782	-	1749	hypothetical protein	Protein arginine methyltransferase NDUFAF7, mitochondrial OS=Rattus norvegicus OX=10116 GN=Ndufaf7 PE=2 SV=1	PF02636.18	COG1565	S	-	-	GO:0003824;GO:0043226;GO:0044464
gene00496	Scaffold1	1492030	1493379	+	1350	Pkinase-domain-containing protein	Serine/threonine-protein kinase ppk23 OS=Schizosaccharomyces pombe (strain 972 / ATCC 24843) OX=284812 GN=ppk23 PE=3 SV=1	PF00069.26;PF07714.18;PF06293.15	ENOG410XQ50	T	-	K08818	GO:0005488;GO:0003824
gene00497	Scaffold1	1494181	1495128	-	948	hypothetical protein	RNA-binding protein with serine-rich domain 1 homolog OS=Schizosaccharomyces pombe (strain 972 / ATCC 24843) OX=284812 GN=SPBC13G1.14c PE=3 SV=2	PF00076.23	ENOG4111PFV	S	-	-	GO:0005488
gene00498	Scaffold1	1496475	1497141	+	667	hypothetical protein	Profilin OS=Schizosaccharomyces pombe (strain 972 / ATCC 24843) OX=284812 GN=cdc3 PE=1 SV=1	PF00235.20	ENOG41126PD	O	-	K05759	GO:0005488;GO:0005623;GO:0043226;GO:0044464;GO:0065007;GO:0071840;GO:0009987;GO:0051179
gene00499	Scaffold1	1497912	1499902	-	1991	hypothetical protein	-	PF14479.7	ENOG4111U11	S	-	-	-
gene00500	Scaffold1	1500461	1501501	+	1041	Metallo-dependent phosphatase	Probable rhamnogalacturonate lyase C OS=Emericella nidulans (strain FGSC A4 / ATCC 38163 / CBS 112.46 / NRRL 194 / M139) OX=227321 GN=rglC PE=3 SV=1	PF00149.29	ENOG4111K47	S	-	-	GO:0003824
gene00501	Scaffold1	1501776	1502385	-	610	hypothetical protein	40S ribosomal protein S14 OS=Neurospora crassa (strain ATCC 24698 / 74-OR23-1A / CBS 708.71 / DSM 1257 / FGSC 987) OX=367110 GN=rps-14 PE=3 SV=2	PF00411.20	COG0100	J	RPS14	K02955	GO:0005198;GO:0005488;GO:0032991;GO:0043226;GO:0044464;GO:0008152;GO:0071840;GO:0009987
gene00502	Scaffold1	1502629	1504414	+	1786	Prephenate dehydrogenase	Probable prephenate dehydrogenase [NADP(+)] OS=Schizosaccharomyces pombe (strain 972 / ATCC 24843) OX=284812 GN=tyr1 PE=2 SV=1	PF02153.18;PF03446.16;PF03807.18	COG0287	E	-	K00211	GO:0003824;GO:0008152;GO:0009987
gene00503	Scaffold1	1505405	1506274	-	870	hypothetical protein	-	PF05730.12	ENOG41112BM	S	-	-	-
gene00504	Scaffold1	1506928	1507194	-	267	hypothetical protein	-	-	ENOG411126B	S	-	-	-
gene00505	Scaffold1	1508151	1509240	+	1090	hypothetical protein	60S ribosomal protein L7 OS=Neurospora crassa (strain ATCC 24698 / 74-OR23-1A / CBS 708.71 / DSM 1257 / FGSC 987) OX=367110 GN=rpl-7 PE=3 SV=2	PF08079.13;PF00327.21	COG1841	J	RPL7	K02937	GO:0005198;GO:0005488;GO:0032991;GO:0044422;GO:0044464;GO:0008152;GO:0009987
gene00506	Scaffold1	1511453	1511731	-	279	-	-	-	-	-	-	-	-
gene00507	Scaffold1	1512262	1513638	+	1377	hypothetical protein	Meiotically up-regulated gene 80 protein OS=Schizosaccharomyces pombe (strain 972 / ATCC 24843) OX=284812 GN=mug80 PE=1 SV=1	PF08613.12	ENOG4111M6E	S	-	-	GO:0005488;GO:0065007
gene00508	Scaffold1	1515550	1516963	+	1414	Metallo-hydrolase/oxidoreductase	Metal-dependent hydrolase lscR OS=Purpureocillium lilacinum OX=33203 GN=lcsR PE=2 SV=1	PF12706.8;PF12706.8;PF13483.7	COG2220	S	-	-	GO:0005488;GO:0003824
gene00509	Scaffold1	1517257	1519620	-	2364	actin-like ATPase domain-containing protein	Actin-like protein arp5 OS=Schizosaccharomyces pombe (strain 972 / ATCC 24843) OX=284812 GN=arp5 PE=1 SV=1	PF00022.20;PF00022.20	ENOG410XQ7K	Z	INO80M	K11672	-
gene00510	Scaffold1	1520016	1520399	-	384	similar to DASH complex subunit Dad4	DASH complex subunit dad4 OS=Schizosaccharomyces pombe (strain 972 / ATCC 24843) OX=284812 GN=dad4 PE=1 SV=2	PF08650.11	ENOG410ZC92	S	HSK2	K11569	GO:0005488;GO:0003824;GO:0032991;GO:0044422;GO:0043226;GO:0044464;GO:0065007;GO:0009987
gene00511	Scaffold1	1520671	1521252	+	582	hypothetical protein	Chromatin-remodeling complex subunit ies6 OS=Schizosaccharomyces pombe (strain 972 / ATCC 24843) OX=284812 GN=ies6 PE=3 SV=1	PF08265.12	COG5195	S	IES6	K11667	GO:0032991;GO:0044422;GO:0044464;GO:0071840;GO:0009987
gene00512	Scaffold1	1522121	1522812	+	692	Got1-domain-containing protein	Protein transport protein GOT1 OS=Saccharomyces cerevisiae (strain ATCC 204508 / S288c) OX=559292 GN=GOT1 PE=1 SV=1	PF04178.13	COG5120	U	-	-	GO:0044425;GO:0051179
gene00513	Scaffold1	1524088	1525056	-	969	hypothetical protein	-	-	ENOG410XURN	S	-	-	-
gene00514	Scaffold1	1526279	1527531	+	1253	phospho-2-dehydro-3-deoxyheptonate aldolase-like protein	Phospho-2-dehydro-3-deoxyheptonate aldolase, tyrosine-inhibited OS=Saccharomyces cerevisiae (strain ATCC 204508 / S288c) OX=559292 GN=ARO4 PE=1 SV=2	PF00793.21	COG0722	E	aroF	K01626	GO:0003824;GO:0008152;GO:0009987
gene00515	Scaffold1	1527717	1528750	-	1034	hypothetical protein	Non-structural maintenance of chromosomes element 1 homolog OS=Xenopus laevis OX=8355 GN=nsmce1 PE=2 SV=1	PF07574.14;PF08746.12	ENOG4111RNS	S	NSE1	K22817	GO:0003824;GO:0032991;GO:0044422;GO:0043226;GO:0044464;GO:0008152;GO:0009987;GO:0050896
gene00516	Scaffold1	1530671	1533338	+	2668	tyrosine-protein phosphatase non-receptor type 6	Tyrosine-protein phosphatase 1 OS=Schizosaccharomyces pombe (strain 972 / ATCC 24843) OX=284812 GN=pyp1 PE=1 SV=1	PF00102.28;PF00581.21	COG5599	T	-	K19806	GO:0003824
gene00517	Scaffold1	1534065	1536008	-	1944	autophagy related lipase Atg15	Putative lipase ATG15-1 OS=Phaeosphaeria nodorum (strain SN15 / ATCC MYA-4574 / FGSC 10173) OX=321614 GN=ATG15-1 PE=3 SV=1	PF01764.26	COG5153	I;U	AUT5	K17900	GO:0008152
gene00518	Scaffold1	1536380	1541500	+	5121	VPS9 domain protein	Vacuolar protein sorting-associated protein 9b OS=Schizosaccharomyces pombe (strain 972 / ATCC 24843) OX=284812 GN=vps902 PE=1 SV=1	PF02204.19;PF12709.8	ENOG410XNTP	S	-	-	-
gene00519	Scaffold1	1542795	1544350	+	1556	hypothetical protein	-	PF11951.9	ENOG411125W	S	-	-	-
gene00520	Scaffold1	1545086	1547264	+	2179	hypothetical protein	-	-	ENOG4112CE8	S	-	-	-
gene00521	Scaffold1	1548436	1555000	+	6565	TPR-like protein	MFS-type transporter dbaD OS=Emericella nidulans (strain FGSC A4 / ATCC 38163 / CBS 112.46 / NRRL 194 / M139) OX=227321 GN=dbaD PE=2 SV=1	PF13424.7;PF13424.7;PF13374.7;PF13374.7;PF07690.17;PF17107.6	ENOG410YC4J	G	-	-	-
gene00522	Scaffold1	1555229	1561246	-	6018	Sec63-domain-containing protein	Putative helicase mug81 OS=Schizosaccharomyces pombe (strain 972 / ATCC 24843) OX=284812 GN=mug81 PE=1 SV=1	PF02889.17;PF02889.17;PF00270.30;PF00270.30;PF04851.16;PF04851.16;PF00271.32;PF00271.32;PF18149.2	COG1204	L	-	K18664	GO:0005488
gene00523	Scaffold1	1561599	1562428	+	830	synaptobrevin	Synaptobrevin homolog ykt6 OS=Schizosaccharomyces pombe (strain 972 / ATCC 24843) OX=284812 GN=ykt6 PE=3 SV=1	PF13774.7;PF00957.22	COG5143	U	-	K08516	GO:0044425;GO:0051179
gene00524	Scaffold1	1563653	1564417	-	765	TPR-like protein	Kinesin light chain 4 OS=Rattus norvegicus OX=10116 GN=Klc4 PE=1 SV=1	PF13374.7;PF13374.7;PF13374.7;PF13374.7;PF13374.7;PF13424.7;PF13424.7	COG0457	S	-	-	-
gene00525	Scaffold1	1564963	1566036	-	1074	hypothetical protein	-	-	ENOG411125D	S	-	-	-
gene00526	Scaffold1	1568769	1570762	+	1994	hypothetical protein	-	-	ENOG41111XK	S	-	-	GO:0044425
gene00528	Scaffold1	1571777	1572809	+	1033	Mn2+ homeostasis protein Per1	Protein PER1 homolog OS=Schizosaccharomyces pombe (strain 972 / ATCC 24843) OX=284812 GN=SPAC823.07 PE=3 SV=1	PF04080.14	COG5237	S	PER1	K23553	GO:0044425;GO:0044422;GO:0044464;GO:0008152;GO:0009987
gene00529	Scaffold1	1574175	1576113	-	1939	actin-domain-containing protein	-	PF10501.10	ENOG410Y67X	S	-	-	GO:0043226;GO:0044464
gene00530	Scaffold1	1576303	1577675	-	1373	hypothetical protein	Actin-related protein 6 OS=Neurospora crassa (strain ATCC 24698 / 74-OR23-1A / CBS 708.71 / DSM 1257 / FGSC 987) OX=367110 GN=arp-6 PE=3 SV=1	PF00022.20	ENOG410XPT5	Z	ARP6	K11662	GO:0043226;GO:0044464;GO:0071840;GO:0009987
gene00531	Scaffold1	1577921	1580053	-	2133	putative P450 monooxygenase	Cytochrome P450 monooxygenase sdnE OS=Sordaria araneosa OX=573841 GN=sdnE PE=3 SV=1	PF00067.23	COG2124	Q	-	-	GO:0005488;GO:0003824;GO:0044425
gene00532	Scaffold1	1580271	1581855	-	1585	MFS general substrate transporter	MFS transporter asaE OS=Aspergillus flavus (strain ATCC 200026 / FGSC A1120 / NRRL 3357 / JCM 12722 / SRRC 167) OX=332952 GN=asaE PE=2 SV=1	PF07690.17	COG0477	G	-	-	GO:0005215;GO:0044425
gene00533	Scaffold1	1582331	1587437	+	5107	branched-chain amino acid aminotransferase	Branched-chain-amino-acid aminotransferase, cytosolic OS=Saccharomyces cerevisiae (strain ATCC 204508 / S288c) OX=559292 GN=BAT2 PE=1 SV=1	PF01063.20	COG0115	E	ilvE	K00826	GO:0003824;GO:0031974;GO:0044422;GO:0044464;GO:0008152;GO:0009987
gene00534	Scaffold1	1587545	1590008	-	2464	hypothetical protein	3-isopropylmalate dehydratase OS=Saccharomyces cerevisiae (strain ATCC 204508 / S288c) OX=559292 GN=LEU1 PE=1 SV=3	PF00330.21;PF00694.20	COG0065	E	-	K01702	GO:0005488;GO:0003824;GO:0032991;GO:0044464;GO:0008152;GO:0009987
gene00535	Scaffold2	2215	3342	+	1128	hypothetical protein	Sphingolipid long chain base-responsive protein LSP1 OS=Saccharomyces cerevisiae (strain ATCC 204508 / S288c) OX=559292 GN=LSP1 PE=1 SV=1	PF13805.7	ENOG410XYZK	S	-	-	-
gene00536	Scaffold2	3895	12365	+	8471	protein transport protein Sec24	Protein transport protein sec24 OS=Aspergillus clavatus (strain ATCC 1007 / CBS 513.65 / DSM 816 / NCTC 3887 / NRRL 1) OX=344612 GN=sec24 PE=3 SV=1	PF04811.16;PF04815.16;PF08033.13;PF04810.16;PF00626.23	COG5028	U	-	K14007	GO:0005488;GO:0032991;GO:0044425;GO:0044422;GO:0044464;GO:0051179
gene00538	Scaffold2	14076	17982	+	3907	hypothetical protein	Checkpoint serine/threonine-protein kinase bub1 OS=Schizosaccharomyces pombe (strain 972 / ATCC 24843) OX=284812 GN=bub1 PE=1 SV=1	PF08311.13;PF00069.26;PF08171.12;PF07714.18	ENOG410XQ67	T	-	K02178	GO:0005488;GO:0003824;GO:0032991;GO:0044422;GO:0043226;GO:0044464;GO:0065007;GO:0022414;GO:0071840;GO:0009987
gene00539	Scaffold2	18529	20235	+	1707	hypothetical protein	COP9 signalosome complex subunit 3 OS=Emericella nidulans (strain FGSC A4 / ATCC 38163 / CBS 112.46 / NRRL 194 / M139) OX=227321 GN=csnC PE=1 SV=2	-	ENOG410XRKY	O	CSN3	K12177	-
gene00540	Scaffold2	21656	26065	+	4410	hypothetical protein	-	PF04212.19	ENOG41123NA	S	-	-	-
gene00541	Scaffold2	26630	27582	-	953	hypothetical protein	-	-	ENOG41112DY	S	-	-	-
gene00542	Scaffold2	27991	29238	-	1248	hypothetical protein	-	-	ENOG4111Q1Q	S	-	-	GO:0044425
gene00543	Scaffold2	30440	32200	-	1761	hypothetical protein	-	-	ENOG4111WP1	S	-	-	-
gene00544	Scaffold2	32747	34481	+	1735	SURF6-domain-containing protein	Surfeit locus protein 6 homolog OS=Drosophila melanogaster OX=7227 GN=Surf6 PE=1 SV=1	PF04935.13;PF15459.7	ENOG4111G0Y	S	-	-	-
gene00545	Scaffold2	34862	35674	-	813	NADH-quinone oxidoreductase	NADH-ubiquinone oxidoreductase 23 kDa subunit, mitochondrial OS=Neurospora crassa (strain ATCC 24698 / 74-OR23-1A / CBS 708.71 / DSM 1257 / FGSC 987) OX=367110 GN=nuo21.3c PE=2 SV=1	PF00037.28;PF00037.28;PF12838.8;PF13187.7;PF13237.7;PF12800.8;PF12800.8	COG1143	C	-	K03941	GO:0005488;GO:0003824;GO:0016020
gene00546	Scaffold2	36071	36717	+	647	acyl carrier protein	Acyl carrier protein, mitochondrial OS=Neurospora crassa (strain ATCC 24698 / 74-OR23-1A / CBS 708.71 / DSM 1257 / FGSC 987) OX=367110 GN=nuo-12 PE=1 SV=2	PF00550.26	COG0236	I	-	K03955	GO:0008152;GO:0009987
gene00547	Scaffold2	37230	42108	+	4879	SWI-SNF complex subunit	Vacuolar protein sorting-associated protein 74 OS=Schizosaccharomyces pombe (strain 972 / ATCC 24843) OX=284812 GN=vps74 PE=1 SV=2	PF04855.13;PF05719.12	ENOG410XSZD	K	INI1	K11648	GO:0005488;GO:0044422;GO:0043226;GO:0044464;GO:0071840;GO:0009987
gene00548	Scaffold2	42767	43630	+	864	swi-snf complex subunit	-	PF03372.24	COG3568	S	-	-	-
gene00549	Scaffold2	44228	45775	+	1548	swi-snf complex subunit	Curved DNA-binding protein OS=Schizosaccharomyces pombe (strain 972 / ATCC 24843) OX=284812 GN=cdb4 PE=1 SV=1	PF00557.25	COG0024	J	-	-	-
gene00550	Scaffold2	47054	50807	+	3754	hypothetical protein	Uncharacterized protein C2F7.07c OS=Schizosaccharomyces pombe (strain 972 / ATCC 24843) OX=284812 GN=SPAC2F7.07c PE=4 SV=1	PF00628.30	COG3568	S	-	-	GO:0005488
gene00551	Scaffold2	52035	53819	-	1785	asparaginyl-tRNA synthetase	Asparagine--tRNA ligase, cytoplasmic OS=Debaryomyces hansenii (strain ATCC 36239 / CBS 767 / JCM 1990 / NBRC 0083 / IGC 2968) OX=284592 GN=DED81 PE=3 SV=1	PF00152.21;PF01336.26	COG0017	J	asnS	K01893	GO:0005488;GO:0003824;GO:0008152;GO:0009987
gene00552	Scaffold2	54426	55177	+	752	hypothetical protein	Uncharacterized 21.2 kDa protein OS=Botryotinia fuckeliana OX=40559 PE=2 SV=1	PF08883.12	COG3805	Q	-	K10253	-
gene00553	Scaffold2	55503	55983	-	481	signal recognition particle, SRP9/SRP14 subunit	Signal recognition particle 14 kDa protein OS=Macaca fascicularis OX=9541 GN=SRP14 PE=2 SV=1	PF02290.16	ENOG410XU6R	U	-	K03104	GO:0005488;GO:0032991;GO:0044464;GO:0051179
gene00554	Scaffold2	56142	58759	+	2618	dihydrolipoyl dehydrogenase	Suppressor of glycerol defect protein 1 OS=Schizosaccharomyces pombe (strain 972 / ATCC 24843) OX=284812 GN=sgd1 PE=3 SV=1	PF02847.18;PF02854.20	ENOG410XNNQ	S	-	K17583	GO:0005488;GO:0003824;GO:0005623;GO:0065007;GO:0009987
gene00555	Scaffold2	59196	60976	+	1781	dihydrolipoyl dehydrogenase	Dihydrolipoyl dehydrogenase, mitochondrial OS=Schizosaccharomyces pombe (strain 972 / ATCC 24843) OX=284812 GN=dld1 PE=2 SV=2	PF07992.15;PF02852.23;PF00070.28;PF13450.7;PF12831.8;PF01134.23;PF00890.25	COG1249	C	lpd	K00382	GO:0005488;GO:0003824;GO:0032991;GO:0005623;GO:0044422;GO:0043226;GO:0009295;GO:0044464;GO:0065007;GO:0008152;GO:0009987
gene00556	Scaffold2	61281	62781	+	1501	hypothetical protein	DNA replication regulator SLD2 OS=Phaeosphaeria nodorum (strain SN15 / ATCC MYA-4574 / FGSC 10173) OX=321614 GN=SLD2 PE=3 SV=1	PF11719.9	ENOG410XXP2	O	RPN12	K03031	GO:0005488;GO:0032991;GO:0044422;GO:0044464;GO:0008152;GO:0071840;GO:0009987;GO:0050896
gene00557	Scaffold2	63164	64314	+	1151	hypothetical protein	26S proteasome regulatory subunit rpn12 OS=Schizosaccharomyces pombe (strain 972 / ATCC 24843) OX=284812 GN=rpn12 PE=1 SV=1	PF10075.10	ENOG410XXP2	O	RPN12	K03031	GO:0005488;GO:0003824;GO:0005623;GO:0044464;GO:0065007;GO:0008152;GO:0009987
gene00558	Scaffold2	64982	66166	-	1185	GroES-like protein	Alcohol dehydrogenase OS=Geobacillus stearothermophilus OX=1422 GN=adh PE=1 SV=1	PF00107.27;PF08240.13	COG1064	C	-	-	GO:0005488;GO:0003824
gene00559	Scaffold2	67074	67391	-	318	hypothetical protein	-	-	ENOG41111V5	S	-	-	-
gene00560	Scaffold2	67843	72279	-	4437	glycoside hydrolase family 15 protein	Uncharacterized protein C4H3.03c OS=Schizosaccharomyces pombe (strain 972 / ATCC 24843) OX=284812 GN=SPAC4H3.03c PE=4 SV=1	PF00723.22	COG3387	G	-	-	GO:0003824
gene00561	Scaffold2	75181	77216	+	2036	amino acid permease 2	Uncharacterized amino-acid permease C15C4.04c OS=Schizosaccharomyces pombe (strain 972 / ATCC 24843) OX=284812 GN=SPBC15C4.04c PE=3 SV=1	PF13520.7;PF00324.22	COG0531	E	-	-	GO:0005215;GO:0044425;GO:0051179
gene00562	Scaffold2	79358	79716	-	359	hypothetical protein	-	-	ENOG410XUZ6	S	-	-	-
gene00563	Scaffold2	80891	83917	-	3027	glycosyltransferase family 20 protein	Trehalose-phosphatase OS=Saccharomyces cerevisiae (strain ATCC 204508 / S288c) OX=559292 GN=TPS2 PE=1 SV=3	PF00982.22;PF02358.17	COG0380	G	-	K16055	GO:0003824;GO:0008152;GO:0009987
gene00564	Scaffold2	84715	86543	+	1829	hypothetical protein	Non-canonical poly(A) RNA polymerase protein Trf4-1 OS=Drosophila melanogaster OX=7227 GN=Trf4-1 PE=1 SV=1	-	COG5260	L	TRF4	K03514	-
gene00565	Scaffold2	87204	90275	-	3072	glutaryl-CoA dehydrogenase	Glutaryl-CoA dehydrogenase, mitochondrial OS=Bos taurus OX=9913 GN=GCDH PE=2 SV=1	PF00179.27;PF02771.17;PF00441.25;PF02770.20	COG1960	I	gcdH	K00252	GO:0005488;GO:0003824
gene00566	Scaffold2	90756	92097	+	1342	flap endonuclease 1	Flap endonuclease 1 OS=Pyrenophora tritici-repentis (strain Pt-1C-BFP) OX=426418 GN=fen1 PE=3 SV=2	PF00867.19;PF00752.18	COG0258	L	RAD2	K04799	-
gene00567	Scaffold2	93869	95304	-	1436	hypothetical protein	DNA repair protein REV1 OS=Pongo abelii OX=9601 GN=REV1 PE=2 SV=1	PF16589.6	ENOG4111PCP	S	-	-	-
gene00568	Scaffold2	96197	97643	-	1447	hypothetical protein	-	-	ENOG41123KW	S	-	-	-
gene00569	Scaffold2	101216	102228	+	1013	Diaminopimelate epimerase-like protein	Uncharacterized isomerase slr1019 OS=Synechocystis sp. (strain PCC 6803 / Kazusa) OX=1111708 GN=slr1019 PE=3 SV=2	PF02567.17	COG0384	S	-	-	GO:0003824;GO:0008152
gene00570	Scaffold2	103498	103725	-	228	-	-	-	-	-	-	-	-
gene00571	Scaffold2	103753	105060	+	1308	hypothetical protein	Pathogenicity cluster 5 protein d OS=Colletotrichum graminicola (strain M1.001 / M2 / FGSC 10212) OX=645133 GN=CLU5d PE=2 SV=1	-	ENOG4111GIR	S	-	-	-
gene00572	Scaffold2	106372	108226	-	1855	hypothetical protein	-	PF11374.9	ENOG4111NRX	S	-	-	GO:0044425
gene00573	Scaffold2	109438	111866	+	2429	Adaptor protein complex beta subunit	AP-2 complex subunit beta OS=Rattus norvegicus OX=10116 GN=Ap2b1 PE=1 SV=1	PF01602.21;PF12717.8	COG5096	U	-	-	GO:0005488;GO:0032991;GO:0044425;GO:0044464;GO:0051179
gene00574	Scaffold2	112346	113362	-	1017	hypothetical protein	Cytochrome b561 OS=Homo sapiens OX=9606 GN=CYB561 PE=1 SV=2	PF03188.17	ENOG4112C2X	S	-	-	GO:0044425;GO:0008152
gene00575	Scaffold2	114362	123688	-	9327	hypothetical protein	Peroxide stress-activated histidine kinase mak1 OS=Schizosaccharomyces pombe (strain 972 / ATCC 24843) OX=284812 GN=mak1 PE=3 SV=1	PF02518.27;PF08447.13;PF00512.26;PF00072.25;PF00989.26;PF13426.8;PF08448.11;PF13188.8	COG0784	T	-	-	GO:0003824
gene00576	Scaffold2	127054	129499	-	2446	hypothetical protein	E3 ubiquitin-protein ligase dbl4 OS=Schizosaccharomyces pombe (strain 972 / ATCC 24843) OX=284812 GN=dbl4 PE=3 SV=1	PF01485.22;PF01485.22	ENOG410XP9Y	O	-	K11968	-
gene00577	Scaffold2	129831	132096	-	2266	translation initiation factor eIF-2B subunit epsilon	Probable translation initiation factor eIF-2B subunit epsilon OS=Schizosaccharomyces pombe (strain 972 / ATCC 24843) OX=284812 GN=tif225 PE=1 SV=1	PF02020.19;PF00132.25;PF00132.25;PF00483.24;PF14602.7	COG1208	M	-	K03240	GO:0005488;GO:0003824;GO:0008152
gene00578	Scaffold2	133186	135400	-	2215	response regulator	Transcription factor SKN7 OS=Chaetomium thermophilum (strain DSM 1495 / CBS 144.50 / IMI 039719) OX=759272 GN=SKN7 PE=1 SV=1	PF00447.18;PF00072.25	COG0784	T	-	K15859	GO:0140110;GO:0005488;GO:0060089;GO:0043226;GO:0044217;GO:0044464
gene00579	Scaffold2	136035	137494	+	1460	AhpC/TSA family protein	Peroxiredoxin-5, mitochondrial OS=Homo sapiens OX=9606 GN=PRDX5 PE=1 SV=4	PF08534.11;PF00578.22	COG0678	O	-	K11187	GO:0016209;GO:0003824;GO:0005623;GO:0065007;GO:0009987
gene00580	Scaffold2	139009	140451	-	1443	formamidase FmdS	Putative formamidase C869.04 OS=Schizosaccharomyces pombe (strain 972 / ATCC 24843) OX=284812 GN=SPAC869.04 PE=3 SV=1	PF03069.16	COG2421	C	-	K01455	GO:0003824
gene00581	Scaffold2	141013	142367	-	1355	hypothetical protein	-	-	ENOG410XPRY	S	-	-	GO:0044425
gene00582	Scaffold2	142485	146261	+	3777	hypothetical protein	-	PF12634.8	ENOG4112C0J	S	-	-	GO:0044425;GO:0044422;GO:0044464;GO:0071840;GO:0009987
gene00583	Scaffold2	147351	148594	-	1244	hypothetical protein	-	-	-	-	-	-	-
gene00584	Scaffold2	148615	150028	+	1414	acid protease	Probable vacuolar protease A OS=Trichophyton verrucosum (strain HKI 0517) OX=663202 GN=PEP2 PE=3 SV=1	PF00026.24	ENOG410XNV7	O	-	K01381	GO:0003824;GO:0043226;GO:0044464;GO:0008152
gene00585	Scaffold2	151384	153513	+	2130	FabD/lysophospholipase-like protein	Patatin-like protein 5 OS=Arabidopsis thaliana OX=3702 GN=PLP5 PE=1 SV=2	PF01734.23	ENOG4110015	S	-	-	GO:0003824;GO:0008152
gene00586	Scaffold2	153960	155160	-	1201	2-dehydropantoate 2-reductase	Uncharacterized protein YDL144C OS=Saccharomyces cerevisiae (strain ATCC 204508 / S288c) OX=559292 GN=YDL144C PE=1 SV=2	PF08546.12;PF02558.17	COG1893	H	-	-	GO:0003824;GO:0008152;GO:0009987
gene00587	Scaffold2	155578	156309	-	732	hypothetical protein	60S ribosomal protein L44 OS=Candida tropicalis OX=5482 GN=RPL44 PE=3 SV=2	PF00935.20	COG1631	J	RPL44	K02929	GO:0005198;GO:0032991;GO:0044422;GO:0044464;GO:0008152;GO:0009987
gene00588	Scaffold2	156930	159148	-	2219	hypothetical protein	Inner nuclear membrane protein SRC1 OS=Saccharomyces cerevisiae (strain ATCC 204508 / S288c) OX=559292 GN=SRC1 PE=1 SV=2	PF09402.11;PF12949.8	ENOG410Y291	S	-	-	GO:0005198;GO:0032991;GO:0044425;GO:0043226;GO:0044464;GO:0008152;GO:0009987
gene00589	Scaffold2	160594	161492	+	899	hypothetical protein	-	PF18271.2	ENOG4110ZJF	S	-	-	-
gene00590	Scaffold2	162250	163212	-	963	hypothetical protein	-	-	ENOG411126R	S	-	-	-
gene00591	Scaffold2	164987	165837	+	851	hypothetical protein	-	-	ENOG4111FPP	S	-	-	-
gene00592	Scaffold2	168717	170612	+	1896	hypothetical protein	-	-	ENOG4111SBZ	S	-	-	-
gene00593	Scaffold2	174127	174966	+	840	hypothetical protein	-	-	-	-	-	-	-
gene00594	Scaffold2	177084	180938	+	3855	TPT-domain-containing protein	Succinyl-CoA:3-ketoacid coenzyme A transferase 1, mitochondrial OS=Homo sapiens OX=9606 GN=OXCT1 PE=1 SV=1	PF01144.24;PF01144.24;PF03151.17	COG0697	E;G	-	K15280	GO:0044425
gene00595	Scaffold2	181628	183294	+	1667	FK506-binding protein-like protein 2 precursor	FK506-binding protein 2 OS=Neurospora crassa (strain ATCC 24698 / 74-OR23-1A / CBS 708.71 / DSM 1257 / FGSC 987) OX=367110 GN=fkr-5 PE=1 SV=1	PF12400.9;PF00254.29	ENOG4111FGH	S	-	-	GO:0003824;GO:0044425
gene00596	Scaffold2	183729	187133	-	3405	Mo25-domain-containing protein	Conidiophore development protein hymA OS=Emericella nidulans (strain FGSC A4 / ATCC 38163 / CBS 112.46 / NRRL 194 / M139) OX=227321 GN=hymA PE=3 SV=1	PF08569.12;PF00069.26;PF07714.18	ENOG410XP4S	S	MO25	K08272	GO:0005488;GO:0003824
gene00597	Scaffold2	187598	190606	+	3009	hypothetical protein	Cytoskeletal protein syp1 OS=Schizosaccharomyces pombe (strain 972 / ATCC 24843) OX=284812 GN=syp1 PE=1 SV=1	PF10291.10;PF00611.24	ENOG410ZUVK	S	-	K20042	-
gene00598	Scaffold2	193501	195178	+	1678	RNA-binding domain-containing protein	Uncharacterized RNA-binding protein C328.05 OS=Schizosaccharomyces pombe (strain 972 / ATCC 24843) OX=284812 GN=SPAC328.05 PE=4 SV=3	PF00076.23;PF00076.23;PF00076.23	ENOG4110PAX	S	-	-	GO:0005488
gene00599	Scaffold2	195546	196550	-	1005	solute carrier family 25 protein	Solute carrier family 25 member 45 OS=Mus musculus OX=10090 GN=Slc25a45 PE=1 SV=1	PF00153.28;PF00153.28;PF00153.28	ENOG410Z9ZS	S	CRC1	K15109	GO:0005215;GO:0044425
gene00600	Scaffold2	197501	199318	+	1818	hypothetical protein	-	-	ENOG4112A0T	S	-	-	-
gene00601	Scaffold2	201686	203149	+	1464	PAP2-domain-containing protein	Inositol phosphorylceramide synthase catalytic subunit aur1 OS=Schizosaccharomyces pombe (strain 972 / ATCC 24843) OX=284812 GN=aur1 PE=1 SV=1	PF14378.7;PF01569.22	ENOG410XTGU	S	-	K22723	GO:0044425
gene00602	Scaffold2	204267	205772	+	1506	FAD/NAD(P)-binding domain-containing protein	Mercuric reductase OS=Staphylococcus epidermidis (strain ATCC 12228) OX=176280 GN=merA PE=3 SV=1	PF07992.15;PF00070.28;PF02852.23;PF13738.7	COG1249	C	-	-	GO:0005488;GO:0003824;GO:0005623;GO:0065007;GO:0009987
gene00603	Scaffold2	206142	208390	-	2249	putative C6 transcription factor	Agnestins biosynthesis cluster transcription factor AgnL11 OS=Paecilomyces divaricatus OX=644132 GN=AgnL11 PE=3 SV=1	PF00172.19	ENOG41129PW	S	-	-	GO:0140110;GO:0005488;GO:0043226;GO:0044464;GO:0008152;GO:0009987
gene00604	Scaffold2	209340	210521	+	1182	Clavaminate synthase-like protein	2-oxoglutarate-Fe(II) type oxidoreductase hxnY OS=Emericella nidulans (strain FGSC A4 / ATCC 38163 / CBS 112.46 / NRRL 194 / M139) OX=227321 GN=hxnY PE=2 SV=1	PF14226.7;PF03171.21	COG3491	S	-	-	GO:0005488;GO:0003824
gene00605	Scaffold2	210793	212011	+	1219	hypothetical protein	-	-	COG3217	S	-	-	-
gene00606	Scaffold2	212760	214755	-	1996	hypothetical protein	Uncharacterized FAD-binding protein C12C2.03c OS=Schizosaccharomyces pombe (strain 972 / ATCC 24843) OX=284812 GN=SPBC12C2.03c PE=3 SV=1	PF00667.21;PF00175.22	COG0369	P	-	-	GO:0003824
gene00607	Scaffold2	216750	217565	-	816	RmlC-like cupin	Uncharacterized protein YrkC OS=Bacillus subtilis (strain 168) OX=224308 GN=yrkC PE=4 SV=1	PF07883.12;PF02311.20;PF03079.15	COG0662	G	-	-	-
gene00608	Scaffold2	218479	220947	-	2469	P-loop containing nucleoside triphosphate hydrolase protein	ABC multidrug transporter mdr2 OS=Neosartorya fumigata (strain ATCC MYA-4609 / Af293 / CBS 101355 / FGSC A1100) OX=330879 GN=mdr2 PE=2 SV=1	PF00664.24;PF00005.28	COG1132	V	-	-	GO:0005215;GO:0005488;GO:0003824;GO:0044425
gene00609	Scaffold2	221589	222809	+	1221	EPT/RTPC-like protein	RNA 3'-terminal phosphate cyclase OS=Methanocaldococcus jannaschii (strain ATCC 43067 / DSM 2661 / JAL-1 / JCM 10045 / NBRC 100440) OX=243232 GN=rtcA PE=3 SV=1	PF01137.22	COG0430	A	rtcA	K01974	GO:0005488;GO:0003824;GO:0043226;GO:0044464;GO:0008152;GO:0009987
gene00610	Scaffold2	222862	224442	-	1581	allantoin permease	Uncharacterized transporter C757.13 OS=Schizosaccharomyces pombe (strain 972 / ATCC 24843) OX=284812 GN=SPCC757.13 PE=3 SV=1	PF07690.17	ENOG410XSQX	U	-	-	GO:0005215;GO:0044425
gene00611	Scaffold2	225095	226097	-	1003	serine/threonine kinase receptor associated protein-like protein	Serine-threonine kinase receptor-associated protein OS=Dictyostelium discoideum OX=44689 GN=strap PE=3 SV=1	PF00400.33;PF00400.33;PF00400.33;PF00400.33	ENOG410XPJ4	S	UNRIP	K13137	GO:0003824
gene00612	Scaffold2	227153	228514	+	1362	uncharacterized protein BU26DRAFT_602230	-	PF12937.8	-	-	-	-	-
gene00613	Scaffold2	231112	231970	+	859	hypothetical protein	-	-	-	-	-	-	-
gene00614	Scaffold2	233135	233945	-	811	acyl-CoA N-acyltransferase	Puromycin N-acetyltransferase OS=Streptomyces alboniger OX=132473 GN=pac PE=4 SV=2	PF00583.26	ENOG410YA14	S	-	-	-
gene00615	Scaffold2	234672	243538	+	8867	u3 small nucleolar rna-associated protein	Probable U3 small nucleolar RNA-associated protein 18 OS=Schizosaccharomyces pombe (strain 972 / ATCC 24843) OX=284812 GN=SPBC29A3.06 PE=2 SV=3	-	ENOG410YBWP	S	-	K14553	GO:0005488;GO:0044425
gene00616	Scaffold2	244494	246542	-	2049	hypothetical protein	-	-	ENOG410Z0EA	S	-	-	-
gene00617	Scaffold2	247029	249636	+	2608	hypothetical protein	-	PF00004.30	COG0464	O	-	-	GO:0005488;GO:0003824
gene00618	Scaffold2	250018	252934	-	2917	putative 4-coumarate--CoA ligase 1	Probable 4-coumarate--CoA ligase 1 OS=Dictyostelium discoideum OX=44689 GN=4cl1 PE=3 SV=1	PF00501.29;PF13193.7	COG0318	I;Q	-	-	GO:0003824
gene00619	Scaffold2	253797	256598	-	2802	ankyrin	Ankyrin repeat and SOCS box protein 2 OS=Bos taurus OX=9913 GN=ASB2 PE=2 SV=1	PF12796.8;PF12796.8;PF13637.7;PF13857.7;PF00023.31	-	-	-	-	-
gene00620	Scaffold2	257541	258152	+	612	hypothetical protein	-	-	ENOG410Z2R8	S	-	-	GO:0044425
gene00621	Scaffold2	260408	263108	+	2701	hypothetical protein	Homeobox protein HD-2 OS=Encephalitozoon cuniculi (strain GB-M1) OX=284813 GN=HD-2 PE=3 SV=1	PF05920.12	ENOG410Y0FY	K	-	-	GO:0005488;GO:0043226;GO:0044464;GO:0065007
gene00622	Scaffold2	264637	267806	+	3170	hypothetical protein	Vacuolar segregation protein 7 OS=Saccharomyces cerevisiae (strain ATCC 204508 / S288c) OX=559292 GN=VAC7 PE=1 SV=1	PF12751.8;PF12751.8	ENOG410XRBD	S	-	-	GO:0044425
gene00623	Scaffold2	268802	270676	-	1875	hypothetical protein	-	-	-	-	-	-	-
gene00624	Scaffold2	270869	271957	-	1089	hypothetical protein	-	PF00651.32	ENOG41112JY	S	-	-	-
gene00625	Scaffold2	275195	276919	+	1725	peroxisomal catalase-like protein	Peroxisomal catalase OS=Candida albicans (strain SC5314 / ATCC MYA-2876) OX=237561 GN=CAT1 PE=2 SV=5	PF00199.20;PF06628.13	COG0753	P	katE	K03781	GO:0016209;GO:0005488;GO:0003824;GO:0008152;GO:0009987;GO:0050896
gene00626	Scaffold2	277493	277699	-	207	-	-	-	-	-	-	-	-
gene00627	Scaffold2	277890	279861	+	1972	hypothetical protein	Putative histone deacetylase complex subunit cti6 OS=Schizosaccharomyces pombe (strain 972 / ATCC 24843) OX=284812 GN=cti6 PE=1 SV=1	PF00628.30	ENOG41100NH	B	-	-	GO:0005488
gene00628	Scaffold2	280332	285010	-	4679	NAD(P) transhydrogenase	NAD(P) transhydrogenase, mitochondrial OS=Homo sapiens OX=9606 GN=NNT PE=1 SV=3	PF02233.17;PF01262.22;PF05222.16;PF12769.8	COG3288	C	-	K00323	GO:0003824;GO:0044425;GO:0051179
gene00629	Scaffold2	290440	291344	+	905	hypothetical protein	Uncharacterized secreted protein ARB_07590 OS=Arthroderma benhamiae (strain ATCC MYA-4681 / CBS 112371) OX=663331 GN=ARB_07590 PE=1 SV=1	PF14273.7	ENOG410YDBG	S	-	-	-
gene00630	Scaffold2	292025	292792	-	768	hypothetical protein	-	-	ENOG411120R	S	-	-	GO:0044425
gene00631	Scaffold2	293514	293718	+	205	-	-	-	-	-	-	-	-
gene00632	Scaffold2	298186	300099	+	1914	hypothetical protein	Beta-1,2-xylosyltransferase 1 OS=Cryptococcus neoformans var. neoformans serotype D (strain JEC21 / ATCC MYA-565) OX=214684 GN=CXT1 PE=1 SV=1	PF05686.13	ENOG411191S	S	-	-	GO:0044425
gene00633	Scaffold2	301122	303109	+	1988	arginyl-tRNA synthetase	Arginine--tRNA ligase, cytoplasmic OS=Saccharomyces cerevisiae (strain ATCC 204508 / S288c) OX=559292 GN=YDR341C PE=1 SV=1	PF00750.20;PF05746.16;PF03485.17	COG0018	J	argS	K01887	GO:0005488;GO:0003824;GO:0044464;GO:0008152;GO:0009987
gene00634	Scaffold2	303655	305320	-	1666	Dolichyl-diphosphooligosaccharide-protein glycosyltransferase 48kDa subunit	Dolichyl-diphosphooligosaccharide--protein glycosyltransferase subunit wbp1 OS=Schizosaccharomyces pombe (strain 972 / ATCC 24843) OX=284812 GN=wbp1 PE=2 SV=2	PF03345.15	ENOG410XSF3	S	-	K12670	GO:0003824;GO:0044425;GO:0044422;GO:0016020;GO:0044464;GO:0008152;GO:0009987
gene00635	Scaffold2	305634	306118	+	485	hypothetical protein	NADH-ubiquinone oxidoreductase 9.5 kDa subunit OS=Neurospora crassa (strain ATCC 24698 / 74-OR23-1A / CBS 708.71 / DSM 1257 / FGSC 987) OX=367110 GN=nuo9.5 PE=1 SV=3	-	ENOG410XTVW	U	-	-	GO:0044425
gene00636	Scaffold2	306625	308017	-	1393	hypothetical protein	-	-	ENOG41128E0	S	-	-	-
gene00637	Scaffold2	308772	309809	-	1038	sphingoid long-chain base transporter RSB1	Efflux pump himE OS=Aspergillus japonicus OX=34381 GN=himE PE=3 SV=1	PF04479.14	ENOG41128E0	S	-	-	GO:0044425
gene00638	Scaffold2	311034	311780	-	747	mitochondrial import inner membrane translocase subunit tim-17	Mitochondrial import inner membrane translocase subunit tim17 OS=Neurospora crassa (strain ATCC 24698 / 74-OR23-1A / CBS 708.71 / DSM 1257 / FGSC 987) OX=367110 GN=tim17 PE=2 SV=1	PF02466.20	COG5596	O	-	K17795	GO:0044425
gene00639	Scaffold2	313309	315244	+	1936	hypothetical protein	-	-	ENOG41126YY	S	-	-	-
gene00640	Scaffold2	316366	317615	+	1250	hypothetical protein	Glutathione S-transferase omega-like 2 OS=Schizosaccharomyces pombe (strain 972 / ATCC 24843) OX=284812 GN=gto2 PE=3 SV=1	PF13409.7;PF13410.7	COG0435	O	yqjG	K07393	GO:0003824;GO:0044464
gene00641	Scaffold2	317730	318893	-	1164	cation efflux protein	Zinc/cadmium resistance protein OS=Saccharomyces cerevisiae (strain ATCC 204508 / S288c) OX=559292 GN=ZRC1 PE=1 SV=2	PF01545.22	COG1230	P	ZNT1	K14688	-
gene00642	Scaffold2	319471	319835	+	365	family SERF	Uncharacterized protein At2g23090 OS=Arabidopsis thaliana OX=3702 GN=At2g23090 PE=1 SV=1	PF12907.8	ENOG411250G	S	-	-	-
gene00644	Scaffold2	321695	322543	-	849	hypothetical protein	-	-	ENOG410Y6GY	S	-	-	-
gene00645	Scaffold2	323102	324858	-	1757	cytochrome P450	Cytochrome P450 monooxygenase lcsI OS=Purpureocillium lilacinum OX=33203 GN=lcsI PE=2 SV=1	PF00067.23	COG2124	Q	-	-	GO:0005488;GO:0003824;GO:0044425
gene00646	Scaffold2	328104	330228	+	2125	hypothetical protein	RNA polymerase II transcriptional coactivator KELP OS=Arabidopsis thaliana OX=3702 GN=KELP PE=1 SV=1	PF02229.17	ENOG41112FP	S	-	-	GO:0044425
gene00647	Scaffold2	330890	333393	-	2504	hypothetical protein	-	-	ENOG410YKMC	S	-	-	-
gene00648	Scaffold2	334517	336201	-	1685	glycoside hydrolase family 125 protein	Meiotically up-regulated gene 157 protein OS=Schizosaccharomyces pombe (strain 972 / ATCC 24843) OX=284812 GN=mug157 PE=1 SV=1	PF06824.12	COG3538	S	-	K09704	GO:0003824
gene00649	Scaffold2	336584	338982	-	2399	COG4-domain-containing protein	Conserved oligomeric Golgi complex subunit 4 OS=Schizosaccharomyces pombe (strain 972 / ATCC 24843) OX=284812 GN=cog4 PE=3 SV=1	PF08318.13	ENOG410XS60	U	COD1	K20291	GO:0003824
gene00650	Scaffold2	339762	341861	+	2100	DUF803-domain-containing protein	Probable magnesium transporter NIPA4 OS=Arabidopsis thaliana OX=3702 GN=At1g71900 PE=2 SV=1	PF05653.15	ENOG410XNR8	S	SLC57A2S	K22733	GO:0005215;GO:0044425
gene00651	Scaffold2	342985	344763	+	1779	histidine permease	Arginine permease CAN1 OS=Saccharomyces cerevisiae (strain ATCC 204508 / S288c) OX=559292 GN=CAN1 PE=1 SV=2	PF00324.22;PF13520.7	COG0531	E	-	K16261	GO:0005215;GO:0044425;GO:0051179
gene00652	Scaffold2	347063	347405	+	343	hypothetical protein	Cryparin OS=Cryphonectria parasitica OX=5116 GN=CRP PE=1 SV=1	PF06766.12	ENOG410YPK5	S	-	-	GO:0005576
gene00653	Scaffold2	348990	349877	-	888	hypothetical protein	-	-	-	-	-	-	-
gene00654	Scaffold2	353926	355409	+	1484	hypothetical protein	-	-	-	-	-	-	GO:0044425
gene00655	Scaffold2	356011	356850	+	840	hypothetical protein	-	-	-	-	-	-	GO:0044425
gene00656	Scaffold2	356970	357665	-	696	hypothetical protein	-	-	-	-	-	-	GO:0044425
gene00657	Scaffold2	359870	361151	+	1282	hypothetical protein	-	-	ENOG41112BA	S	-	-	-
gene00658	Scaffold2	361618	362973	-	1356	hypothetical protein	-	-	-	-	-	-	-
gene00659	Scaffold2	363705	364428	-	724	hypothetical protein	-	-	ENOG410YWY5	S	-	-	GO:0044425
gene00660	Scaffold2	365207	366187	+	981	2-dehydropantoate 2-reductase	Meiotically up-regulated gene 72 protein OS=Schizosaccharomyces pombe (strain 972 / ATCC 24843) OX=284812 GN=mug72 PE=1 SV=1	PF08546.12;PF02558.17	COG1893	H	panE	K00077	GO:0003824;GO:0008152;GO:0009987
gene00661	Scaffold2	366878	367783	-	906	hypothetical protein	Elongin-A OS=Homo sapiens OX=9606 GN=ELOA PE=1 SV=2	PF06881.12	ENOG410XWSY	K	-	K15077	GO:0032991;GO:0044422;GO:0044464;GO:0065007
gene00662	Scaffold2	367936	369367	+	1432	hypothetical protein	-	PF05615.14	ENOG41120D0	S	-	-	GO:0032991;GO:0044422;GO:0044464;GO:0008152;GO:0009987
gene00663	Scaffold2	369500	369955	-	456	hypothetical protein	Tubulin-specific chaperone A OS=Homo sapiens OX=9606 GN=TBCA PE=1 SV=3	PF02970.17	ENOG41122E4	S	-	K17292	GO:0005488;GO:0044422;GO:0044464;GO:0099080;GO:0071840;GO:0009987
gene00664	Scaffold2	370275	373420	+	3146	MCM-domain-containing protein	DNA replication licensing factor mcm4 OS=Schizosaccharomyces pombe (strain 972 / ATCC 24843) OX=284812 GN=mcm4 PE=1 SV=2	PF00493.24;PF17207.4;PF17855.2;PF14551.7;PF01078.22;PF07728.15	COG1241	L	CDC54	K02212	GO:0005488;GO:0003824;GO:0032991;GO:0044422;GO:0043226;GO:0044464;GO:0065007;GO:0008152;GO:0022414;GO:0071840;GO:0009987;GO:0050896
gene00665	Scaffold2	374090	376666	-	2577	amino acid permease-domain-containing protein	High-affinity methionine permease OS=Saccharomyces cerevisiae (strain ATCC 204508 / S288c) OX=559292 GN=MUP1 PE=1 SV=1	PF13520.7;PF00324.22	COG0531	E	-	-	GO:0005215;GO:0044425
gene00666	Scaffold2	377159	378058	+	900	uncharacterized protein MYCFIDRAFT_189246	tRNA 5-hydroxyuridine methyltransferase OS=Bacillus subtilis (strain 168) OX=224308 GN=trmR PE=1 SV=1	PF01596.18;PF13578.7;PF03602.16	COG4122	S	-	-	GO:0003824
gene00667	Scaffold2	378120	379311	-	1192	Clavaminate synthase-like protein	Oxidoreductase vrtI OS=Penicillium aethiopicum OX=36650 GN=vrtI PE=1 SV=1	PF03171.21;PF14226.7	COG3491	S	-	-	GO:0005488;GO:0003824
gene00668	Scaffold2	380331	382454	+	2124	hypothetical protein	-	-	ENOG4110V88	S	-	-	-
gene00669	Scaffold2	383850	384776	-	927	hypothetical protein	-	-	-	-	-	-	-
gene00670	Scaffold2	385039	386162	-	1124	alpha/beta-hydrolase	Fluoroacetate dehalogenase OS=Rhodopseudomonas palustris (strain ATCC BAA-98 / CGA009) OX=258594 GN=RPA1163 PE=1 SV=1	PF12697.8;PF00561.21	ENOG410ZK5V	S	-	-	GO:0003824
gene00671	Scaffold2	386580	387971	-	1392	WD40 repeat-like protein	Protein sof1 OS=Schizosaccharomyces pombe (strain 972 / ATCC 24843) OX=284812 GN=sof1 PE=3 SV=1	PF04158.15;PF00400.33;PF00400.33;PF00400.33	ENOG410XNX6	S	WDSOF1	K11806	GO:0032991;GO:0044422;GO:0043226;GO:0044464;GO:0008152;GO:0009987
gene00672	Scaffold2	388216	388886	+	671	60S ribosomal protein L27-B	60S ribosomal protein L27-A OS=Schizosaccharomyces pombe (strain 972 / ATCC 24843) OX=284812 GN=rpl2701 PE=2 SV=2	PF01777.19	COG2163	J	RPL27	K02901	GO:0005198;GO:0032991;GO:0043226;GO:0044464;GO:0008152;GO:0009987
gene00673	Scaffold2	389650	390468	-	819	CAP20-like protein	-	PF17316.3	ENOG4111X9T	S	-	-	-
gene00674	Scaffold2	394508	396037	-	1530	PRP3-domain-containing protein	U4/U5/U6 small nuclear ribonucleoprotein prp3 OS=Schizosaccharomyces pombe (strain 972 / ATCC 24843) OX=284812 GN=prp3 PE=1 SV=1	PF08572.11;PF06544.13	ENOG410XQV0	A	PRP3	K12843	GO:0032991;GO:0044422;GO:0044464;GO:0008152;GO:0009987
gene00675	Scaffold2	396470	401869	+	5400	DNA-directed RNA polymeras-like protein I subunit	DNA-directed RNA polymerase I subunit rpa1 OS=Schizosaccharomyces pombe (strain 972 / ATCC 24843) OX=284812 GN=rpa1 PE=1 SV=2	PF04998.18;PF00623.21;PF04983.19;PF04997.13;PF05000.18	COG0086	K	POLR1A	K02999	GO:0005488;GO:0003824;GO:0044217;GO:0008152;GO:0009987
gene00676	Scaffold2	402609	404584	-	1976	hypothetical protein	-	-	ENOG4111H9I	S	-	-	GO:0044425
gene00677	Scaffold2	406018	406852	-	835	glycoside hydrolase family 61 protein-like protein	Polysaccharide monooxygenase Cel61a OS=Myceliophthora thermophila (strain ATCC 42464 / BCRC 31852 / DSM 1799) OX=573729 GN=Cel61a PE=1 SV=1	PF03443.15	ENOG4110UIU	G	-	-	GO:0003824
gene00678	Scaffold2	407980	408396	-	417	hypothetical protein	-	PF04828.15	ENOG4111UMN	S	-	-	GO:0003824
gene00679	Scaffold2	408975	410560	+	1586	Hsp90 co-chaperone-like protein Cdc37	Hsp90 co-chaperone Cdc37 OS=Schizosaccharomyces pombe (strain 972 / ATCC 24843) OX=284812 GN=cdc37 PE=1 SV=1	PF03234.15;PF08565.12;PF08564.11	ENOG410XTCZ	S	-	K09554	GO:0005488
gene00680	Scaffold2	410897	412457	-	1561	DUF618-domain-containing protein	UPF0400 protein C337.03 OS=Schizosaccharomyces pombe (strain 972 / ATCC 24843) OX=284812 GN=SPBC337.03 PE=1 SV=1	PF04818.14	ENOG410XRAP	S	-	K15559	-
gene00681	Scaffold2	412843	413822	+	980	hypothetical protein	Clathrin light chain OS=Schizosaccharomyces pombe (strain 972 / ATCC 24843) OX=284812 GN=clc1 PE=1 SV=1	PF01086.18	ENOG4111J5K	U	-	-	GO:0005198;GO:0032991;GO:0044425;GO:0044422;GO:0044464;GO:0051179
gene00682	Scaffold2	414988	415245	+	258	-	-	-	-	-	-	-	-
gene00683	Scaffold2	416486	419489	+	3004	NAD-dependent deacetylase sirtuin-2	NAD-dependent protein deacetylase hst2-1 OS=Emericella nidulans (strain FGSC A4 / ATCC 38163 / CBS 112.46 / NRRL 194 / M139) OX=227321 GN=AN7461 PE=3 SV=1	PF02146.18;PF00651.32	COG0846	K	-	K11121	GO:0005488;GO:0003824
gene00684	Scaffold2	419878	421458	+	1581	hypothetical protein	-	PF12937.8;PF00646.34	-	-	-	-	-
gene00685	Scaffold2	421665	422435	-	771	actin depolymerizing protein	Coactosin OS=Dictyostelium discoideum OX=44689 GN=coaA PE=1 SV=1	PF00241.21	ENOG4111U6Z	S	-	-	GO:0005488
gene00686	Scaffold2	423260	425651	-	2392	hypothetical protein	Fimbrin OS=Schizosaccharomyces pombe (strain 972 / ATCC 24843) OX=284812 GN=fim1 PE=1 SV=1	PF00307.32;PF00307.32;PF00307.32;PF00307.32	COG5069	Z	-	K17275	GO:0005488;GO:0044422;GO:0044464;GO:0071840;GO:0009987
gene00687	Scaffold2	427344	434109	-	6766	apses transcription factor-like protein StuA	Cell pattern formation-associated protein stuA OS=Leptosphaeria maculans (strain JN3 / isolate v23.1.3 / race Av1-4-5-6-7-8) OX=985895 GN=stuA PE=2 SV=2	-	ENOG410XQ28	K	SOK2	K12763	GO:0005488
gene00688	Scaffold2	438482	440550	+	2069	cytochrome P450	Phomenoic acid biosynthesis cluster cytochrome P450 monooxygenase OS=Leptosphaeria maculans (strain JN3 / isolate v23.1.3 / race Av1-4-5-6-7-8) OX=985895 GN=P450 PE=2 SV=1	PF00067.23;PF00067.23	COG2124	Q	-	-	GO:0005488;GO:0003824
gene00689	Scaffold2	440756	442795	-	2040	hypothetical protein	-	-	ENOG410YFT6	S	-	-	GO:0044425
gene00690	Scaffold2	443343	444691	-	1349	hypothetical protein	Deoxycytidylate deaminase OS=Schizosaccharomyces pombe (strain 972 / ATCC 24843) OX=284812 GN=SPBC2G2.13c PE=3 SV=2	PF00383.24;PF14437.7	COG2131	F	comEB	K01493	GO:0005488;GO:0003824
gene00691	Scaffold2	444974	447277	+	2304	autophagy-related protein 7	Ubiquitin-like modifier-activating enzyme atg7 OS=Botryotinia fuckeliana (strain BcDW1) OX=1290391 GN=atg7 PE=1 SV=1	PF16420.6;PF00899.22	COG0476	H	-	K08337	GO:0003824;GO:0044464;GO:0008152;GO:0009987
gene00692	Scaffold2	447548	449035	-	1488	hypothetical protein	Putative vacuolar protein sorting-associated protein TDA6 OS=Saccharomyces cerevisiae (strain ATCC 204508 / S288c) OX=559292 GN=TDA6 PE=2 SV=1	PF06101.12	ENOG410YDU1	S	-	-	-
gene00693	Scaffold2	451673	456043	-	4371	PCI-domain-containing protein	Probable 26S proteasome regulatory subunit rpn6 OS=Schizosaccharomyces pombe (strain 972 / ATCC 24843) OX=284812 GN=rpn6 PE=3 SV=1	PF18055.2;PF01399.28;PF18503.2	COG5159	O	RPN6	K03036	GO:0005198;GO:0032991;GO:0044464;GO:0008152;GO:0071840;GO:0009987
gene00694	Scaffold2	457205	464256	+	7052	hypothetical protein	-	-	ENOG410ZSVH	S	-	-	-
gene00695	Scaffold2	465052	468385	-	3334	hypothetical protein	Meiotically up-regulated gene 122 protein OS=Schizosaccharomyces pombe (strain 972 / ATCC 24843) OX=284812 GN=mug122 PE=1 SV=1	PF02194.16;PF08628.13	ENOG4110DN0	S	-	-	GO:0005488;GO:0003824
gene00696	Scaffold2	468684	469142	+	459	Thioesterase/thiol ester dehydrase-isomerase	Acyl-coenzyme A thioesterase 13 OS=Pongo abelii OX=9601 GN=ACOT13 PE=2 SV=1	PF03061.23	COG2050	Q	-	K17362	GO:0003824
gene00697	Scaffold2	470251	470484	+	234	-	-	-	-	-	-	-	-
gene00698	Scaffold2	470765	471862	-	1098	hypothetical protein	-	-	-	-	-	-	-
gene00699	Scaffold2	472410	473225	+	816	hypothetical protein	-	-	ENOG410YJ0G	S	-	-	-
gene00700	Scaffold2	473406	475022	-	1617	hypothetical protein	-	-	ENOG41111ZY	S	-	-	-
gene00701	Scaffold2	475977	476321	+	345	-	-	-	-	-	-	-	-
gene00702	Scaffold2	477671	477877	-	207	-	-	-	-	-	-	-	-
gene00703	Scaffold2	478514	481406	-	2893	hypothetical protein	Nephrocystin-3 OS=Homo sapiens OX=9606 GN=NPHP3 PE=1 SV=1	PF13374.7;PF13374.7;PF13374.7;PF13374.7;PF13374.7;PF13374.7;PF13374.7;PF13374.7;PF13424.7;PF13424.7;PF13424.7;PF13424.7;PF13424.7;PF13424.7;PF00069.26;PF13176.7;PF07714.18;PF13181.7	COG0457	S	-	-	GO:0005488;GO:0003824;GO:0032991;GO:0044422;GO:0044464
gene00704	Scaffold2	482610	483248	-	639	acyl-CoA N-acyltransferase	-	PF13302.8;PF00583.26	ENOG410Y5GX	S	-	-	-
gene00705	Scaffold2	483796	485535	-	1740	autophagy related lipase-like protein Atg15	Putative lipase atg15 OS=Aspergillus niger (strain CBS 513.88 / FGSC A1513) OX=425011 GN=atg15 PE=3 SV=1	PF01764.26	COG5153	I;U	-	-	GO:0003824;GO:0044425;GO:0008152
gene00706	Scaffold2	486934	490637	-	3704	hypothetical protein	Transcription factor himD OS=Aspergillus japonicus OX=34381 GN=himD PE=3 SV=1	PF13664.7;PF04082.19	ENOG410YQJE	S	-	-	GO:0140110;GO:0005488;GO:0043226;GO:0044464;GO:0008152;GO:0009987
gene00707	Scaffold2	491634	492438	+	805	esterase	Rhamnogalacturonan acetylesterase RhgT OS=Bacillus subtilis (strain 168) OX=224308 GN=rhgT PE=1 SV=1	PF13472.7	COG2755	E	-	-	GO:0003824
gene00708	Scaffold2	492715	499609	-	6895	hypothetical protein	Ankyrin-2 OS=Homo sapiens OX=9606 GN=ANK2 PE=1 SV=4	PF12796.8;PF12796.8;PF12796.8;PF12796.8;PF12796.8;PF12796.8;PF12796.8;PF12796.8;PF12796.8;PF13637.7;PF13637.7;PF13637.7;PF13637.7;PF00023.31	ENOG410YT96	S	-	-	-
gene00709	Scaffold2	500050	501120	+	1071	hypothetical protein	-	-	ENOG410YBPS	S	-	-	GO:0044425
gene00710	Scaffold2	502312	503601	-	1290	glycoside hydrolase family 64 protein	Glucan endo-1,3-beta-glucosidase OS=Cellulosimicrobium cellulans OX=1710 PE=1 SV=1	PF16483.6	ENOG41117B1	S	-	-	-
gene00711	Scaffold2	506424	507305	+	882	hypothetical protein	-	-	-	-	-	-	-
gene00712	Scaffold2	507622	508341	+	720	hypothetical protein	-	-	-	-	-	-	-
gene00713	Scaffold2	508892	512493	-	3602	hypothetical protein	-	-	ENOG410YX53	S	-	-	-
gene00714	Scaffold2	512971	514398	+	1428	hypothetical protein	-	-	-	-	-	-	-
gene00715	Scaffold2	515688	520062	-	4375	hypothetical protein	-	-	ENOG410YX53	S	-	-	-
gene00716	Scaffold2	520567	521958	+	1392	hypothetical protein	-	-	-	-	-	-	-
gene00717	Scaffold2	523580	525288	-	1709	hypothetical protein	-	-	ENOG41122X3	S	-	-	-
gene00718	Scaffold2	525624	527259	+	1636	hypothetical protein	-	-	-	-	-	-	-
gene00719	Scaffold2	531132	532802	-	1671	hypothetical protein	-	-	ENOG41111V7	S	-	-	-
gene00720	Scaffold2	533553	534643	+	1091	hypothetical protein	-	-	ENOG410YX53	S	-	-	-
gene00721	Scaffold2	536555	538696	-	2142	hypothetical protein	-	-	ENOG41112K7	S	-	-	-
gene00722	Scaffold2	539561	540573	+	1013	uncharacterized protein BU25DRAFT_412909	-	-	ENOG41122X3	S	-	-	-
gene00723	Scaffold2	542667	543920	-	1254	kinase-like protein	Probable serine/threonine-protein kinase tsuA OS=Dictyostelium discoideum OX=44689 GN=tsuA PE=1 SV=1	PF00069.26;PF07714.18	ENOG410XQGS	T	-	-	GO:0005488;GO:0003824
gene00724	Scaffold2	544478	546323	-	1846	DEAD-domain-containing protein	ATP-dependent RNA helicase DBP9 OS=Phaeosphaeria nodorum (strain SN15 / ATCC MYA-4574 / FGSC 10173) OX=321614 GN=DBP9 PE=3 SV=1	PF00270.30;PF00271.32	ENOG410XR15	L	DBP9	K14810	GO:0005488;GO:0003824
gene00725	Scaffold2	548896	553108	-	4213	hypothetical protein	-	-	-	-	-	-	-
gene00726	Scaffold2	554446	556650	-	2205	hypothetical protein	-	-	-	-	-	-	-
gene00727	Scaffold2	557427	558959	-	1533	cytochrome P450	Cytochrome P450 monooxygenase claM OS=Passalora fulva OX=5499 GN=claM PE=1 SV=1	PF00067.23	COG2124	Q	-	K05917	GO:0005488;GO:0003824;GO:0044425
gene00728	Scaffold2	560514	561029	-	516	hypothetical protein	-	-	-	-	-	-	-
gene00729	Scaffold2	563135	565717	-	2583	hypothetical protein	Antigenic thaumatin-like protein ARB_01932 OS=Arthroderma benhamiae (strain ATCC MYA-4681 / CBS 112371) OX=663331 GN=ARB_01932 PE=1 SV=2	PF04681.13	ENOG410YSDP	S	-	-	-
gene00730	Scaffold2	566886	567155	+	270	-	-	-	-	-	-	-	-
gene00731	Scaffold2	567454	590017	-	22564	nonribosomal peptide synthase	Nonribosomal peptide synthase atnA OS=Emericella nidulans (strain FGSC A4 / ATCC 38163 / CBS 112.46 / NRRL 194 / M139) OX=227321 GN=atnA PE=2 SV=1	PF00668.21;PF00668.21;PF00668.21;PF00668.21;PF00668.21;PF00668.21;PF00668.21;PF00668.21;PF00668.21;PF00501.29;PF00501.29;PF00501.29;PF00501.29;PF00550.26;PF00550.26;PF00550.26;PF00550.26;PF00550.26;PF00550.26	ENOG410XPD8	Q	-	-	GO:0005488;GO:0003824
gene00732	Scaffold2	593783	599111	+	5329	canalicular multispecific organic anion transporter 1	ABC multidrug transporter B OS=Neosartorya fumigata (strain ATCC MYA-4609 / Af293 / CBS 101355 / FGSC A1100) OX=330879 GN=abcB PE=2 SV=2	PF00005.28;PF00005.28;PF00664.24	COG1132	V	-	-	GO:0005215;GO:0005488;GO:0003824;GO:0044425
gene00733	Scaffold2	600272	601395	-	1124	hypothetical protein	-	-	ENOG41112AP	S	-	-	-
gene00734	Scaffold2	602105	602869	-	765	hypothetical protein	-	-	ENOG41112AP	S	-	-	-
gene00735	Scaffold2	603837	605493	+	1657	MFS general substrate transporter	MFS efflux pump atnC OS=Emericella nidulans (strain FGSC A4 / ATCC 38163 / CBS 112.46 / NRRL 194 / M139) OX=227321 GN=atnC PE=2 SV=1	PF07690.17	ENOG410YC0R	G	-	-	GO:0005215;GO:0044425
gene00736	Scaffold2	606100	609941	+	3842	hypothetical protein	-	-	ENOG410YWF4	S	-	-	-
gene00737	Scaffold2	610887	613782	-	2896	TPR-like protein	Vegetative incompatibility protein HET-E-1 OS=Podospora anserina OX=2587412 GN=HET-E1 PE=4 SV=1	PF13374.7;PF13374.7;PF13374.7;PF13374.7;PF13374.7;PF13424.7;PF13424.7;PF13424.7;PF13424.7;PF06985.12;PF13181.7	COG0457	S	-	-	GO:0005488;GO:0003824;GO:0032991;GO:0044422;GO:0044464
gene00738	Scaffold2	614547	616942	+	2396	hypothetical protein	-	-	ENOG4111H9I	S	-	-	GO:0044425
gene00739	Scaffold2	617867	622092	+	4226	DUF1446-domain-containing protein	Probable efflux pump kojT OS=Aspergillus oryzae (strain ATCC 42149 / RIB 40) OX=510516 GN=kojT PE=1 SV=1	PF07287.12;PF07690.17	ENOG410XNUU	G	-	-	GO:0005215;GO:0044425
gene00740	Scaffold2	623574	626035	+	2462	urea active transporter	Probable urea active transporter 1 OS=Schizosaccharomyces pombe (strain 972 / ATCC 24843) OX=284812 GN=dur3-1 PE=3 SV=1	PF00474.18	COG0591	E	-	K20989	GO:0005215;GO:0044425
gene00741	Scaffold2	626763	628576	+	1814	polysaccharide lyase family 4 protein	Rhamnogalacturonate lyase OS=Dickeya dadantii (strain 3937) OX=198628 GN=rhiE PE=1 SV=1	PF14683.7;PF14686.7	ENOG410YE12	S	rhiE	K18195	-
gene00742	Scaffold2	629158	632071	+	2914	ankyrin repeat domain-containing protein	Ankyrin repeat domain-containing protein 17 OS=Homo sapiens OX=9606 GN=ANKRD17 PE=1 SV=3	PF12796.8;PF12796.8;PF12796.8;PF12796.8;PF00023.31;PF00023.31;PF00023.31;PF00023.31;PF00023.31;PF13637.7;PF13637.7;PF13637.7;PF13637.7;PF13606.7;PF13857.7	COG0666	S	-	-	-
gene00743	Scaffold2	633199	635028	-	1830	hypothetical protein	-	PF14479.7	ENOG4111U11	S	-	-	GO:0005488;GO:0003824
gene00744	Scaffold2	635211	640144	+	4934	predicted protein	Ankyrin-2 OS=Mus musculus OX=10090 GN=Ank2 PE=1 SV=2	PF12796.8;PF07714.18;PF00069.26;PF13637.7	COG0515	T	-	-	GO:0005488;GO:0003824
gene00745	Scaffold2	641491	642087	+	597	uncharacterized protein BU25DRAFT_491341	-	-	-	-	-	-	-
gene00746	Scaffold2	642241	642935	+	695	hypothetical protein	-	-	-	-	-	-	-
gene00747	Scaffold2	644505	646816	+	2312	hypothetical protein	Pyriculol/pyriculariol biosynthesis cluster transcription factor 1 OS=Magnaporthe oryzae (strain 70-15 / ATCC MYA-4617 / FGSC 8958) OX=242507 GN=TRF1 PE=3 SV=2	PF04082.19;PF00172.19	ENOG410Y9SG	S	-	-	GO:0140110;GO:0005488;GO:0043226;GO:0044464;GO:0008152;GO:0009987
gene00748	Scaffold2	648210	649022	+	813	hypothetical protein	-	-	-	-	-	-	GO:0044425
gene00749	Scaffold2	650173	651446	-	1274	hypothetical protein	-	-	-	-	-	-	GO:0044425
gene00750	Scaffold2	654134	658031	-	3898	hypothetical protein	Subtilisin-like serine protease Cur l 4.0101 OS=Cochliobolus lunatus OX=5503 PE=1 SV=1	PF00082.23;PF05922.17	COG1404	O	-	K01336	GO:0003824
gene00751	Scaffold2	659012	671388	+	12377	beach-domain-containing protein	Beige protein homolog 1 OS=Schizosaccharomyces pombe (strain 972 / ATCC 24843) OX=284812 GN=lvs1 PE=1 SV=2	PF02138.19;PF04082.19;PF14844.7;PF00172.19	ENOG410XNQC	S	ALFY	K22262	-
gene00752	Scaffold2	672834	673553	-	720	hypothetical protein	-	-	ENOG41112N1	S	-	-	-
gene00753	Scaffold2	674614	676489	+	1876	hypothetical protein	-	-	ENOG4111201	S	-	-	GO:0044425
gene00754	Scaffold2	676842	677649	-	808	hypothetical protein	GPI-anchored CFEM domain protein B OS=Neosartorya fumigata (strain ATCC MYA-4609 / Af293 / CBS 101355 / FGSC A1100) OX=330879 GN=cfmB PE=3 SV=1	PF05730.12	ENOG410Z0ZH	S	-	-	-
gene00755	Scaffold2	678927	682666	-	3740	PQ loop repeat protein	Uncharacterized membrane protein YDR090C OS=Saccharomyces cerevisiae (strain ATCC 204508 / S288c) OX=559292 GN=YDR090C PE=1 SV=1	PF04193.15	ENOG4111FM2	S	-	-	GO:0044425
gene00756	Scaffold2	685604	686461	+	858	hypothetical protein	IgA FC receptor OS=Streptococcus agalactiae OX=1311 GN=bag PE=1 SV=1	-	-	-	-	-	-
gene00757	Scaffold2	686582	687547	-	966	hypothetical protein	Mesaconyl-C(4)-CoA hydratase OS=Chloroflexus aurantiacus (strain ATCC 29366 / DSM 635 / J-10-fl) OX=324602 GN=meh PE=1 SV=1	-	COG3777	S	-	-	-
gene00758	Scaffold2	687946	690134	+	2189	hypothetical protein	Cutinase transcription factor 1 alpha OS=Fusarium solani subsp. pisi OX=70791 GN=CTF1-ALPHA PE=2 SV=1	PF04082.19;PF00172.19	ENOG4111FD5	S	-	-	GO:0140110;GO:0005488;GO:0043226;GO:0044464;GO:0008152;GO:0009987
gene00759	Scaffold2	690505	692016	-	1512	zincin	Major allergen Asp f 2 OS=Neosartorya fumigata (strain ATCC MYA-4609 / Af293 / CBS 101355 / FGSC A1100) OX=330879 GN=AFUA_4G09580 PE=1 SV=2	PF13933.7	ENOG410XPEP	O	-	-	GO:0003824
gene00760	Scaffold2	692801	694447	+	1647	Zip-domain-containing protein	Fe(2+) transport protein 1 OS=Arabidopsis thaliana OX=3702 GN=IRT1 PE=1 SV=2	PF02535.23	ENOG4111GP2	P	ZIP1_2_3	K14709	GO:0005215;GO:0044425
gene00761	Scaffold2	695107	697896	-	2790	hypothetical protein	-	PF00651.32	ENOG410YXAF	S	-	-	GO:0044425
gene00762	Scaffold2	698392	699180	+	789	NAD(P)-binding protein	Uncharacterized oxidoreductase YxbG OS=Bacillus subtilis (strain 168) OX=224308 GN=yxbG PE=3 SV=2	PF13561.7;PF00106.26	COG1028	S	-	-	-
gene00763	Scaffold2	700116	702892	-	2777	HET-domain-containing protein	-	PF06985.12	ENOG410YCEZ	S	-	-	-
gene00764	Scaffold2	703742	703963	+	222	-	-	-	-	-	-	-	-
gene00765	Scaffold2	703984	705372	-	1389	hypothetical protein	-	PF00651.32	ENOG4112201	S	-	-	-
gene00766	Scaffold2	706019	706588	-	570	-	-	-	-	-	-	-	-
gene00767	Scaffold2	707533	709904	+	2372	phospholipase A-2-activating protein	Ubiquitin homeostasis protein lub1 OS=Schizosaccharomyces pombe (strain 972 / ATCC 24843) OX=284812 GN=lub1 PE=1 SV=2	PF08324.12;PF09070.12;PF00400.33;PF00400.33;PF00400.33;PF00400.33	ENOG410XS67	S	UFD3	K14018	GO:0005488;GO:0008152;GO:0009987
gene00768	Scaffold2	711673	712196	+	524	hypothetical protein	-	PF09996.10	ENOG41112BH	S	-	K09966	-
gene00769	Scaffold2	712410	714486	-	2077	HET-domain-containing protein	-	PF06985.12	ENOG4111RFS	S	-	-	-
gene00770	Scaffold2	716647	717245	+	599	hypothetical protein	-	-	-	-	-	-	-
gene00771	Scaffold2	717847	718197	+	351	-	-	-	-	-	-	-	-
gene00772	Scaffold2	718617	719239	+	623	-	-	-	-	-	-	-	-
gene00773	Scaffold2	720732	722529	-	1798	uncharacterized protein COCSADRAFT_241201	High-affinity fructose transporter ght6 OS=Schizosaccharomyces pombe (strain 972 / ATCC 24843) OX=284812 GN=ght6 PE=1 SV=1	PF00083.25;PF07690.17	ENOG410XNQK	G	-	-	GO:0005215;GO:0044425
gene00774	Scaffold2	725666	727499	+	1834	acetyl-CoA synthetase-like protein	Acyl-CoA synthetase ACTT5 OS=Alternaria alternata OX=5599 GN=ACTT5 PE=3 SV=1	PF00501.29;PF13193.7	COG0318	I;Q	-	-	GO:0003824
gene00775	Scaffold2	727760	729517	-	1758	hydrolase	Non-reducing end alpha-L-arabinofuranosidase BoGH43B OS=Bacteroides ovatus (strain ATCC 8483 / DSM 1896 / JCM 5824 / NCTC 11153) OX=411476 GN=BACOVA_02656 PE=1 SV=2	PF04616.15;PF17851.2	COG3507	G	-	-	GO:0003824;GO:0008152
gene00776	Scaffold2	730219	731427	-	1209	hypothetical protein	-	PF00775.22	COG3485	Q	-	-	GO:0005488;GO:0003824;GO:0008152;GO:0009987
gene00777	Scaffold2	732105	733303	-	1199	alpha/beta-hydrolase	AB hydrolase superfamily protein B1A11.02 OS=Schizosaccharomyces pombe (strain 972 / ATCC 24843) OX=284812 GN=SPAPB1A11.02 PE=3 SV=1	PF07859.14	COG0657	I	-	-	GO:0003824;GO:0008152
gene00778	Scaffold2	733692	735487	-	1796	Carboxylesterase type B	Acetylcholinesterase OS=Mus musculus OX=10090 GN=Ache PE=1 SV=1	PF00135.29;PF07859.14	COG2272	I	-	-	GO:0003824
gene00779	Scaffold2	736313	738554	+	2242	hypothetical protein	Uncharacterized transcriptional regulatory protein C530.05 OS=Schizosaccharomyces pombe (strain 972 / ATCC 24843) OX=284812 GN=SPBC530.05 PE=3 SV=2	PF00172.19;PF04082.19	ENOG4110KAH	S	-	-	GO:0140110;GO:0005488;GO:0044425;GO:0043226;GO:0044464;GO:0008152;GO:0009987
gene00780	Scaffold2	738624	739949	-	1326	Indoleamine 2,3-dioxygenase	Indoleamine 2,3-dioxygenase OS=Saccharomyces cerevisiae (strain ATCC 204508 / S288c) OX=559292 GN=BNA2 PE=1 SV=1	PF01231.19	ENOG410XQHE	I	INDO	K00463	GO:0005488;GO:0008152;GO:0009987
gene00781	Scaffold2	740422	741897	+	1476	kynureninase	Kynureninase 2 OS=Phaeosphaeria nodorum (strain SN15 / ATCC MYA-4574 / FGSC 10173) OX=321614 GN=BNA5-2 PE=3 SV=1	PF00266.20	COG3844	E	kynU	K01556	GO:0005488;GO:0003824;GO:0044464;GO:0008152;GO:0009987
gene00782	Scaffold2	742393	746292	+	3900	hypothetical protein	Transcriptional activator somA OS=Neosartorya fumigata (strain ATCC MYA-4609 / Af293 / CBS 101355 / FGSC A1100) OX=330879 GN=somA PE=1 SV=1	-	ENOG410ZUAR	S	-	-	GO:0065007
gene00783	Scaffold2	746578	748705	-	2128	acyl-CoA synthetase/AMP-acid ligase-like protein II	Acyl-CoA ligase sidI OS=Neosartorya fumigata (strain ATCC MYA-4609 / Af293 / CBS 101355 / FGSC A1100) OX=330879 GN=sidI PE=2 SV=1	PF00501.29;PF13193.7	COG0318	I;Q	-	K19951	GO:0003824
gene00784	Scaffold2	749038	754288	-	5251	TBC-domain-containing protein	Putative GTPase-activating protein AN11010 OS=Emericella nidulans (strain FGSC A4 / ATCC 38163 / CBS 112.46 / NRRL 194 / M139) OX=227321 GN=AN11010 PE=4 SV=1	PF13561.7;PF00566.19;PF00106.26;PF08659.11	COG5210	S	-	K19951	-
gene00785	Scaffold2	755120	756391	+	1272	inositol 5-phosphatase-like protein	Polyphosphatidylinositol phosphatase INP53 OS=Saccharomyces cerevisiae (strain ATCC 204508 / S288c) OX=559292 GN=INP53 PE=1 SV=1	-	COG5411	T	-	-	GO:0044425;GO:0008152;GO:0009987
gene00786	Scaffold2	764125	765038	-	914	hypothetical protein	-	-	ENOG4111X89	S	-	-	-
gene00787	Scaffold2	765682	767298	-	1617	cytochrome P450	Cytochrome P450 monooxygenase ARMGADRAFT_1018420 OS=Armillaria gallica OX=47427 GN=ARMGADRAFT_1018420 PE=1 SV=1	PF00067.23	COG2124	Q	-	-	GO:0005488;GO:0003824;GO:0044425
gene00789	Scaffold2	768654	770435	-	1782	serine carboxypeptidase-like protein	Probable serine carboxypeptidase ARB_06414 OS=Arthroderma benhamiae (strain ATCC MYA-4681 / CBS 112371) OX=663331 GN=ARB_06414 PE=1 SV=1	PF00450.23	COG2939	E	-	K01288	GO:0003824
gene00790	Scaffold2	771712	773480	+	1769	hypothetical protein	-	PF03067.16	ENOG410YHKP	S	-	-	-
gene00791	Scaffold2	774281	775351	-	1071	uncharacterized protein P153DRAFT_362698	-	-	-	-	-	-	-
gene00792	Scaffold2	775896	778099	-	2204	hypothetical protein	Probable pectate lyase D OS=Emericella nidulans (strain FGSC A4 / ATCC 38163 / CBS 112.46 / NRRL 194 / M139) OX=227321 GN=plyD PE=3 SV=1	PF03211.14	ENOG410ZIM0	G	-	K22539	GO:0003824;GO:0005576
gene00793	Scaffold2	779960	781580	+	1621	mitochondrial carrier	Peroxisomal adenine nucleotide transporter 1 OS=Ashbya gossypii (strain ATCC 10895 / CBS 109.51 / FGSC 9923 / NRRL Y-1056) OX=284811 GN=ANT1 PE=3 SV=1	PF00153.28;PF00153.28;PF00153.28	ENOG410ZNC0	S	-	-	GO:0044425
gene00794	Scaffold2	782337	784168	+	1832	hypothetical protein	Nuclear distribution protein nudE homolog 1 OS=Gibberella zeae (strain PH-1 / ATCC MYA-4620 / FGSC 9075 / NRRL 31084) OX=229533 GN=NDE1 PE=3 SV=1	PF04880.14	ENOG410XPMP	Z	-	-	GO:0065007
gene00795	Scaffold2	786550	793655	+	7106	hypothetical protein	Acetyl-CoA carboxylase OS=Saccharomyces cerevisiae (strain ATCC 204508 / S288c) OX=559292 GN=ACC1 PE=1 SV=2	PF08326.13;PF01039.23;PF02786.18;PF00289.23;PF02785.20;PF00364.23	COG0439	I	-	K11262	GO:0005488;GO:0003824;GO:0008152;GO:0009987
gene00796	Scaffold2	794570	795039	+	470	hypothetical protein	-	-	ENOG4111W9G	S	-	-	-
gene00797	Scaffold2	796062	801743	-	5682	hypothetical protein	ABC-transporter-regulating transcription factor OS=Neosartorya fumigata (strain ATCC MYA-4609 / Af293 / CBS 101355 / FGSC A1100) OX=330879 GN=atrR PE=3 SV=2	PF04082.19	ENOG4111YCA	K	-	-	-
gene00798	Scaffold2	804377	808071	+	3695	chromosome segregation protein	Chromosome segregation protein sudA OS=Emericella nidulans (strain FGSC A4 / ATCC 38163 / CBS 112.46 / NRRL 194 / M139) OX=227321 GN=sudA PE=2 SV=3	PF02463.20;PF06470.14;PF13476.7;PF13304.7;PF13175.7	COG1196	D	-	-	GO:0005488;GO:0043226;GO:0044464;GO:0071840;GO:0009987
gene00799	Scaffold2	810235	811236	-	1002	hypothetical protein	Basic leucine zipper (bZIP) transcription factor atfB OS=Aspergillus parasiticus (strain ATCC 56775 / NRRL 5862 / SRRC 143 / SU-1) OX=1403190 GN=atfB PE=1 SV=1	PF00170.22;PF07716.16	ENOG411299A	K	-	-	-
gene00800	Scaffold2	811921	812130	-	210	-	-	-	-	-	-	-	-
gene00801	Scaffold2	814877	815956	-	1080	NAD(P)-binding protein	D-xylose 1-dehydrogenase (NADP(+)) OS=Hypocrea jecorina (strain ATCC 56765 / BCRC 32924 / NRRL 11460 / Rut C-30) OX=1344414 GN=xyd1 PE=1 SV=1	PF01408.23	COG0673	S	-	-	GO:0003824
gene00802	Scaffold2	816312	817850	-	1539	acetyl-CoA synthetase-like protein	Uncharacterized WD repeat-containing protein C25H1.08c OS=Schizosaccharomyces pombe (strain 972 / ATCC 24843) OX=284812 GN=SPAC25H1.08c PE=4 SV=1	PF00400.33;PF00400.33	ENOG410XR6A	S	-	K14818	-
gene00803	Scaffold2	818234	820291	-	2058	acetyl-CoA synthetase-like protein	Acyl-CoA ligase easD OS=Emericella nidulans (strain FGSC A4 / ATCC 38163 / CBS 112.46 / NRRL 194 / M139) OX=227321 GN=easD PE=3 SV=1	PF00501.29;PF13193.7	COG0318	I;Q	-	-	GO:0003824
gene00804	Scaffold2	821068	824057	+	2990	hypothetical protein	-	PF13532.7	ENOG410ZQS8	S	-	-	-
gene00805	Scaffold2	824351	825731	-	1381	acyl-CoA dehydrogenase NM domain-like protein	Isovaleryl-CoA dehydrogenase, mitochondrial OS=Oryza sativa subsp. japonica OX=39947 GN=Os05g0125500 PE=2 SV=2	PF00441.25;PF02771.17;PF02771.17;PF02770.20;PF08028.12	ENOG410XNMY	I	ivd	K00253	GO:0016209;GO:0005488;GO:0003824;GO:0008152;GO:0009987
gene00806	Scaffold2	826029	828124	-	2096	hypothetical protein	Catechol 1,2-dioxygenase OS=Candida albicans (strain SC5314 / ATCC MYA-2876) OX=237561 GN=HQD2 PE=1 SV=1	PF00775.22;PF04444.15;PF02627.21	COG3485	Q	catA	K03381	GO:0016209;GO:0005488;GO:0003824;GO:0008152;GO:0009987
gene00807	Scaffold2	828691	829958	+	1268	hypothetical protein	Carboxy-cis,cis-muconate cyclase OS=Neurospora crassa (strain ATCC 24698 / 74-OR23-1A / CBS 708.71 / DSM 1257 / FGSC 987) OX=367110 GN=NCU04071 PE=1 SV=3	PF10282.10	ENOG4111YH1	S	-	K14334	-
gene00808	Scaffold2	830510	832304	+	1795	uncharacterized protein COCSADRAFT_84416	3-oxoadipate enol-lactonase 1 OS=Acinetobacter baylyi (strain ATCC 33305 / BD413 / ADP1) OX=62977 GN=pcaD PE=4 SV=2	PF00561.21;PF12697.8;PF12146.9;PF03096.15	COG0596	S	-	-	-
gene00809	Scaffold2	832465	833905	-	1441	hypothetical protein	-	-	COG1196	D	-	-	-
gene00810	Scaffold2	835801	836599	+	799	3-alpha--hydroxysteroid dehydrogenase	Short-chain dehydrogenase/reductase aba4 OS=Botryotinia fuckeliana (strain B05.10) OX=332648 GN=aba4 PE=2 SV=1	PF13561.7;PF00106.26;PF08659.11	COG1028	S	-	-	GO:0003824
gene00811	Scaffold2	837597	838627	+	1031	NAD(P)-binding protein	Short-chain dehydrogenase/reductase cdmF OS=Talaromyces verruculosus OX=198730 GN=cdmF PE=1 SV=1	PF00106.26;PF13561.7	COG1028	S	-	-	GO:0003824;GO:0044425
gene00812	Scaffold2	839208	840157	-	950	NAD(P)-binding protein	-	PF05368.14;PF13460.7	ENOG410YAR0	S	-	K23050	-
gene00813	Scaffold2	840506	842011	-	1506	hypothetical protein	-	-	ENOG4112CE0	S	-	-	-
gene00814	Scaffold2	843982	844833	+	852	hypothetical protein	-	-	ENOG41112GP	S	-	-	-
gene00815	Scaffold2	845594	846395	-	802	hypothetical protein	Uncharacterized hemerythrin-like protein C869.06c OS=Schizosaccharomyces pombe (strain 972 / ATCC 24843) OX=284812 GN=SPAC869.06c PE=3 SV=1	PF01814.24	ENOG4111K21	S	-	-	-
gene00816	Scaffold2	847207	849233	+	2027	heme-dependent catalase	Vegetative catalase OS=Bacillus subtilis (strain 168) OX=224308 GN=katA PE=1 SV=5	PF00199.20;PF06628.13	COG0753	P	katE	K03781	GO:0016209;GO:0005488;GO:0003824;GO:0050896
gene00817	Scaffold2	849715	850479	+	765	uncharacterized protein BU26DRAFT_281335	-	-	COG0753	P	katE	K03781	-
gene00818	Scaffold2	850706	851803	-	1098	uncharacterized protein M421DRAFT_158384	-	-	-	-	-	-	GO:0044425
gene00819	Scaffold2	852077	852563	-	487	predicted protein	-	-	ENOG410YNAQ	S	-	-	-
gene00820	Scaffold2	853512	854828	-	1317	hypothetical protein	-	-	-	-	-	-	-
gene00821	Scaffold2	855832	856401	-	570	hypothetical protein	-	-	ENOG410YRK0	S	-	-	-
gene00822	Scaffold2	856675	858732	-	2058	alpha-L-fucosidase precursor	Plasma alpha-L-fucosidase OS=Mus musculus OX=10090 GN=Fuca2 PE=1 SV=1	PF01120.18	COG3669	G	-	K01206	GO:0003824;GO:0008152
gene00823	Scaffold2	859764	860024	+	261	-	-	-	-	-	-	-	-
gene00824	Scaffold2	860344	861429	-	1086	uncharacterized protein BU25DRAFT_414848	Lipid-translocating exporter-like protein RTA1 OS=Leptosphaeria maculans (strain JN3 / isolate v23.1.3 / race Av1-4-5-6-7-8) OX=985895 GN=RTA1 PE=2 SV=1	PF04479.14	ENOG41102KZ	S	-	-	-
gene00825	Scaffold2	862555	864522	+	1968	hypothetical protein	Phomenoic acid biosynthesis cluster-specific transcriptional regulator OS=Leptosphaeria maculans (strain JN3 / isolate v23.1.3 / race Av1-4-5-6-7-8) OX=985895 GN=C6TF PE=4 SV=1	PF11951.9;PF00172.19	ENOG410YKBF	S	-	-	GO:0140110;GO:0005488;GO:0043226;GO:0044464
gene00826	Scaffold2	865214	865537	-	324	hypothetical protein	Mitochondrial protein PET191 OS=Saccharomyces cerevisiae (strain ATCC 204508 / S288c) OX=559292 GN=PET191 PE=1 SV=1	PF10203.10	ENOG4111YIY	O	PET191	K18178	GO:0031974;GO:0044425;GO:0044422;GO:0044464;GO:0071840;GO:0009987
gene00827	Scaffold2	866025	868121	+	2097	alpha/beta-hydrolase	Probable lipase C1672.09 OS=Schizosaccharomyces pombe (strain 972 / ATCC 24843) OX=284812 GN=SPCC1672.09 PE=1 SV=1	PF00561.21;PF04083.17	COG0596	S	-	K01052	GO:0003824;GO:0044425
gene00828	Scaffold2	869211	870473	+	1263	hypothetical protein	-	-	ENOG410YKMC	S	-	-	-
gene00829	Scaffold2	870855	874445	-	3591	inosine monophosphate dehydrogenase	Nitronate monooxygenase OS=Neurospora crassa (strain ATCC 24698 / 74-OR23-1A / CBS 708.71 / DSM 1257 / FGSC 987) OX=367110 GN=ncd-2 PE=1 SV=1	PF03060.16;PF01070.19;PF01645.18	COG2070	S	ncd2	K00459	-
gene00831	Scaffold2	875176	876944	-	1769	hypothetical protein	Cytoplasmic dynein 1 light intermediate chain 2 OS=Pongo abelii OX=9601 GN=DYNC1LI2 PE=2 SV=1	PF05783.12	ENOG410XQS4	Z	DNCLI	K10416	GO:0003824;GO:0032991;GO:0044422;GO:0044464;GO:0009987
gene00832	Scaffold2	877390	878415	+	1026	hypothetical protein	RNA-binding motif protein, X-linked 2 OS=Rattus norvegicus OX=10116 GN=Rbmx2 PE=2 SV=1	PF00076.23	ENOG4111KW0	S	IST3	K13107	GO:0005488
gene00833	Scaffold2	879406	879981	+	576	hypothetical protein	-	-	ENOG4111PX6	S	-	-	-
gene00834	Scaffold2	882227	883245	+	1019	pectate lyase	Probable pectate lyase F OS=Emericella nidulans (strain FGSC A4 / ATCC 38163 / CBS 112.46 / NRRL 194 / M139) OX=227321 GN=plyF PE=3 SV=2	PF03211.14	ENOG410ZIM0	G	-	K22539	GO:0003824;GO:0005576
gene00835	Scaffold2	884284	885423	-	1140	NAD(P)-binding protein	-	PF13460.7;PF05368.14	ENOG411128Z	S	-	-	-
gene00836	Scaffold2	886393	887447	+	1055	hypothetical protein	Putative 2-hydroxyacid dehydrogenase UNK4.10 OS=Schizosaccharomyces pombe (strain 972 / ATCC 24843) OX=284812 GN=SPAC2E11.10 PE=2 SV=1	PF02826.20;PF00389.31	COG1052	C	gyaR	K00015	GO:0005488;GO:0003824
gene00837	Scaffold2	888262	890193	+	1932	MFS quinate transporter-like protein QutD	Probable quinate permease OS=Neosartorya fischeri (strain ATCC 1020 / DSM 3700 / CBS 544.65 / FGSC A1164 / JCM 1740 / NRRL 181 / WB 181) OX=331117 GN=qutD PE=3 SV=1	PF00083.25;PF07690.17	ENOG410XNQK	G	-	-	GO:0005215;GO:0044425
gene00838	Scaffold2	890466	890675	+	210	-	-	-	-	-	-	-	-
gene00839	Scaffold2	891619	894578	+	2960	hypothetical protein	-	-	ENOG4111XJ7	S	-	-	-
gene00840	Scaffold2	895491	896413	+	923	hypothetical protein	Peroxygenase OS=Sesamum indicum OX=4182 GN=SOP1 PE=1 SV=1	PF05042.14	ENOG4111R51	S	-	-	GO:0044425
gene00841	Scaffold2	897863	900652	+	2790	hypothetical protein	-	-	ENOG411122T	S	-	-	GO:0140110;GO:0005488;GO:0043226;GO:0044464;GO:0008152;GO:0009987
gene00842	Scaffold2	901349	902053	-	705	hypothetical protein	-	-	ENOG4111MHT	S	-	-	-
gene00843	Scaffold2	902753	904786	-	2034	alpha/beta-hydrolase	Cocaine esterase OS=Rhodococcus sp. (strain MB1 Bresler) OX=104109 GN=cocE PE=1 SV=1	PF02129.19;PF08530.11	COG2936	S	-	K06978	GO:0003824
gene00844	Scaffold2	905208	906302	+	1095	uncharacterized protein SETTUDRAFT_20609	-	PF05721.14	ENOG410ZWPX	S	-	-	GO:0003824
gene00845	Scaffold2	906355	908299	-	1945	Fungal-trans multi-domain protein	-	PF04082.19	ENOG410YMU3	S	-	-	GO:0140110;GO:0005488;GO:0043226;GO:0044464;GO:0008152;GO:0009987
gene00846	Scaffold2	908781	910561	+	1781	hypothetical protein	Uncharacterized MFS-type transporter C1271.10c OS=Schizosaccharomyces pombe (strain 972 / ATCC 24843) OX=284812 GN=SPBC1271.10c PE=1 SV=1	PF07690.17	COG0477	G	-	-	GO:0005215;GO:0044425
gene00847	Scaffold2	911110	911880	+	771	hypothetical protein	Uncharacterized protein AFUA_5G13800 OS=Neosartorya fumigata (strain ATCC MYA-4609 / Af293 / CBS 101355 / FGSC A1100) OX=330879 GN=AFUA_5G13800 PE=3 SV=1	PF04299.13	COG2808	K	paiB	K07734	GO:0005488
gene00848	Scaffold2	912026	914818	-	2793	hypothetical protein	-	-	ENOG410YJT2	S	-	-	-
gene00849	Scaffold2	915632	916929	+	1298	hypothetical protein	-	-	ENOG410ZTJG	S	-	-	GO:0044425
gene00850	Scaffold2	917185	919563	+	2379	uncharacterized protein SETTUDRAFT_41845	Zonadhesin OS=Mus musculus OX=10090 GN=Zan PE=1 SV=1	-	ENOG410Y5S3	S	-	-	GO:0044425
gene00851	Scaffold2	920669	922043	+	1375	glutathione S-transferase	-	PF13417.7	ENOG410XQW2	O	-	-	GO:0003824
gene00852	Scaffold2	922616	924044	-	1429	-	-	-	-	-	-	-	-
gene00853	Scaffold2	924057	924918	+	862	hypothetical protein	-	-	ENOG410XYZI	S	-	-	-
gene00854	Scaffold2	930871	932762	+	1892	hypothetical protein	-	-	ENOG41110Y3	S	-	-	-
gene00855	Scaffold2	933754	935928	+	2175	DNA/RNA polymerase	N-acetyltransferase eso1 OS=Schizosaccharomyces pombe (strain 972 / ATCC 24843) OX=284812 GN=eso1 PE=1 SV=1	PF00817.21;PF18439.2;PF11799.9	COG0389	L	-	K03509	GO:0005488;GO:0008152;GO:0009987;GO:0050896
gene00856	Scaffold2	936143	937884	-	1742	GABA permease	Choline transport protein OS=Saccharomyces cerevisiae (strain ATCC 204508 / S288c) OX=559292 GN=HNM1 PE=1 SV=1	PF13520.7;PF00324.22	COG0531	E	-	-	GO:0005215;GO:0044425;GO:0051179
gene00857	Scaffold2	938902	939678	+	777	Isochorismatase hydrolase	Ureidoacrylate amidohydrolase RutB OS=Acinetobacter baylyi (strain ATCC 33305 / BD413 / ADP1) OX=62977 GN=rutB PE=3 SV=1	PF00857.21	ENOG410XQPW	S	-	-	GO:0003824
gene00858	Scaffold2	939954	940565	-	612	hypothetical protein	Histone H4.2 OS=Emericella nidulans (strain FGSC A4 / ATCC 38163 / CBS 112.46 / NRRL 194 / M139) OX=227321 GN=hhfB PE=3 SV=2	PF15511.7;PF02969.18	COG2036	B	-	K11254	GO:0005488;GO:0032991;GO:0044425;GO:0044422;GO:0043226;GO:0044217;GO:0044464;GO:0008152;GO:0009987
gene00859	Scaffold2	941949	943209	-	1261	hypothetical protein	-	-	ENOG410YEPT	S	-	-	GO:0044425
gene00860	Scaffold2	944411	946624	+	2214	hypothetical protein	Heterokaryon incompatibility protein 6, OR allele OS=Neurospora crassa (strain ATCC 24698 / 74-OR23-1A / CBS 708.71 / DSM 1257 / FGSC 987) OX=367110 GN=het-6 PE=4 SV=1	PF06985.12	ENOG410YEEC	S	-	-	-
gene00861	Scaffold2	947804	948364	-	561	uncharacterized protein K452DRAFT_300889	-	-	-	-	-	-	-
gene00862	Scaffold2	948606	949602	-	997	hypothetical protein	Hydrolase tropI OS=Talaromyces stipitatus (strain ATCC 10500 / CBS 375.48 / QM 6759 / NRRL 1006) OX=441959 GN=tropI PE=3 SV=1	PF01738.19	COG0412	Q	-	-	GO:0003824
gene00863	Scaffold2	950998	952865	-	1868	iron reductase domain protein	-	PF16010.6	ENOG410YBA1	S	-	-	GO:0044425
gene00864	Scaffold2	953916	955884	-	1969	hypothetical protein	-	-	ENOG4111T4C	S	-	-	-
gene00865	Scaffold2	957569	958654	-	1086	hypothetical protein	PI-PLC X domain-containing protein 1 OS=Arthroderma benhamiae (strain ATCC MYA-4681 / CBS 112371) OX=663331 GN=ARB_04618 PE=1 SV=1	-	ENOG410ZQG3	S	-	-	GO:0003824;GO:0008152
gene00866	Scaffold2	959551	962150	-	2600	Six-hairpin glycosidase	-	PF17390.3	ENOG41116RF	S	-	-	GO:0003824;GO:0008152
gene00867	Scaffold2	962571	965044	+	2474	hypothetical protein	Nicotinate catabolism cluster-specific transcription factor OS=Emericella nidulans (strain FGSC A4 / ATCC 38163 / CBS 112.46 / NRRL 194 / M139) OX=227321 GN=hxnR PE=1 SV=1	PF04082.19	ENOG410YDXZ	S	-	-	GO:0005488;GO:0043226;GO:0044464;GO:0008152;GO:0009987
gene00868	Scaffold2	965121	966801	-	1681	general substrate transporter	MFS transporter fmqE OS=Neosartorya fumigata (strain ATCC MYA-4609 / Af293 / CBS 101355 / FGSC A1100) OX=330879 GN=fmqE PE=2 SV=1	PF00083.25;PF07690.17	ENOG410XNQK	G	-	-	GO:0005215;GO:0044425
gene00869	Scaffold2	967940	968536	+	597	uncharacterized protein P153DRAFT_279449	-	-	ENOG411211V	S	-	-	-
gene00870	Scaffold2	968809	972756	-	3948	hypothetical protein	Helicase required for RNAi-mediated heterochromatin assembly 1 OS=Schizosaccharomyces pombe (strain 972 / ATCC 24843) OX=284812 GN=hrr1 PE=1 SV=2	PF13087.7;PF13086.7;PF13604.7;PF13245.7	COG1112	L	-	K11701	-
gene00871	Scaffold2	974419	976468	+	2050	WD40 repeat-like protein	Transcription factor spt8 OS=Schizosaccharomyces pombe (strain 972 / ATCC 24843) OX=284812 GN=spt8 PE=3 SV=1	PF00400.33	ENOG410XRB2	K	-	K11360	-
gene00872	Scaffold2	976797	977610	+	814	gated mechanosensitive channel	Anditomin synthesis protein L OS=Emericella variicolor OX=1549217 GN=andL PE=3 SV=1	PF01741.19	ENOG4111SDU	S	mscL	K03282	GO:0044425
gene00873	Scaffold2	979536	981169	-	1634	hypothetical protein	-	-	ENOG411123Y	S	-	-	-
gene00874	Scaffold2	984799	987348	-	2550	hypothetical protein	-	-	ENOG4111ZEU	S	-	-	-
gene00875	Scaffold2	987589	988108	+	520	hypothetical protein	Cytochrome c oxidase subunit 7, mitochondrial OS=Neurospora crassa (strain ATCC 24698 / 74-OR23-1A / CBS 708.71 / DSM 1257 / FGSC 987) OX=367110 GN=NCU04114 PE=1 SV=2	PF02238.16	ENOG41126UJ	S	-	-	GO:0044425
gene00876	Scaffold2	988757	990439	+	1683	DUF1682-domain-containing protein	UPF0674 endoplasmic reticulum membrane protein C2G5.01 OS=Schizosaccharomyces pombe (strain 972 / ATCC 24843) OX=284812 GN=SPBC2G5.01 PE=3 SV=1	PF07946.15	ENOG410XREM	S	-	-	GO:0044425
gene00877	Scaffold2	990792	993138	-	2347	similar to chitinase 1 precursor	Probable chitinase 2 OS=Drosophila melanogaster OX=7227 GN=Cht2 PE=1 SV=1	PF00704.29	COG3325	G	GPI2	K03859	GO:0005488;GO:0008152
gene00878	Scaffold2	994117	994459	+	343	-	-	-	-	-	-	-	-
gene00879	Scaffold2	994837	995250	+	414	-	-	-	-	-	-	-	-
gene00880	Scaffold2	995337	997641	+	2305	hypothetical protein	Woronin body major protein OS=Neurospora crassa (strain ATCC 24698 / 74-OR23-1A / CBS 708.71 / DSM 1257 / FGSC 987) OX=367110 GN=hex-1 PE=1 SV=1	-	ENOG4111H26	S	-	-	GO:0005488;GO:0065007
gene00881	Scaffold2	998220	999460	+	1241	hypothetical protein	2-oxoglutarate-dependent dioxygenase AFUA_1G01000 OS=Neosartorya fumigata (strain ATCC MYA-4609 / Af293 / CBS 101355 / FGSC A1100) OX=330879 GN=AFUA_1G01000 PE=2 SV=1	PF03171.21;PF14226.7	COG3491	S	-	-	GO:0005488;GO:0003824
gene00882	Scaffold2	1006487	1008292	+	1806	hexose transporter-like protein	Lactose permease OS=Kluyveromyces lactis (strain ATCC 8585 / CBS 2359 / DSM 70799 / NBRC 1267 / NRRL Y-1140 / WM37) OX=284590 GN=LAC12 PE=3 SV=1	PF00083.25;PF07690.17	ENOG410XNQK	G	-	-	GO:0005215;GO:0044425
gene00883	Scaffold2	1010384	1011163	-	780	uncharacterized protein BDR25DRAFT_390829	-	-	-	-	-	-	-
gene00884	Scaffold2	1011968	1013251	-	1284	hypothetical protein	-	PF04666.14	ENOG4111R90	S	-	-	-
gene00885	Scaffold2	1014457	1016202	+	1746	hypothetical protein	-	-	ENOG4111VMR	S	-	-	-
gene00886	Scaffold2	1018137	1018631	-	495	-	-	-	-	-	-	-	-
gene00887	Scaffold2	1018921	1020279	+	1359	hypothetical protein	Initiation-specific alpha-1,6-mannosyltransferase OS=Candida albicans (strain SC5314 / ATCC MYA-2876) OX=237561 GN=OCH1 PE=3 SV=1	PF04488.16	COG3774	M	-	K05528	GO:0003824
gene00888	Scaffold2	1021180	1021806	-	627	hypothetical protein	-	-	-	-	-	-	-
gene00889	Scaffold2	1023482	1025092	+	1611	Annexin	Annexin A7 OS=Xenopus laevis OX=8355 GN=anxa7 PE=2 SV=1	PF00191.21;PF00191.21;PF00191.21;PF00191.21	ENOG410XPUN	S	-	K17095	GO:0005488
gene00890	Scaffold2	1025983	1032148	-	6166	hypothetical protein	-	-	ENOG41112D5	S	-	-	-
gene00891	Scaffold2	1034610	1035857	+	1248	palmitoyltransferase PFA5	Palmitoyltransferase pfa5 OS=Neosartorya fumigata (strain ATCC MYA-4609 / Af293 / CBS 101355 / FGSC A1100) OX=330879 GN=pfa5 PE=3 SV=2	PF01529.21	COG5273	S	-	K18932	GO:0003824;GO:0044425
gene00892	Scaffold2	1039314	1041016	-	1703	hypothetical protein	Homeobox protein TGIF2 OS=Homo sapiens OX=9606 GN=TGIF2 PE=1 SV=1	PF05920.12;PF00046.30	ENOG410XPMQ	K	-	-	GO:0005488;GO:0043226;GO:0044464;GO:0065007
gene00893	Scaffold2	1042081	1042614	-	534	-	-	-	-	-	-	-	-
gene00894	Scaffold2	1043687	1043887	-	201	-	-	-	-	-	-	-	-
gene00895	Scaffold2	1050170	1051537	-	1368	hypothetical protein	-	PF12937.8;PF00646.34	-	-	-	-	-
gene00896	Scaffold2	1052381	1053055	+	675	hypothetical protein	-	PF02566.20	ENOG4111IJI	O	-	-	-
gene00897	Scaffold2	1053823	1055913	-	2091	hypothetical protein	-	-	ENOG410YG3F	S	-	-	GO:0044425
gene00898	Scaffold2	1056665	1057560	+	896	UPF0005-domain-containing protein	Bax inhibitor 1 OS=Schizosaccharomyces pombe (strain 972 / ATCC 24843) OX=284812 GN=bxi1 PE=3 SV=1	PF01027.21	COG0670	S	-	K06890	GO:0044425
gene00899	Scaffold2	1058836	1060497	+	1662	longevity assurance proteins LAG1/LAC1	Sphingosine N-acyltransferase-like protein ALT7 OS=Alternaria alternata OX=5599 GN=ALT7 PE=3 SV=1	PF03798.17;PF08390.12	COG5058	U	-	K04709	GO:0044425
gene00900	Scaffold2	1060907	1062190	-	1284	WD40 repeat-like protein	SVP1-like protein 2 OS=Emericella nidulans (strain FGSC A4 / ATCC 38163 / CBS 112.46 / NRRL 194 / M139) OX=227321 GN=hsv2 PE=3 SV=1	PF00400.33;PF00400.33	ENOG410XQZ6	S	-	-	-
gene00901	Scaffold2	1063098	1064567	+	1470	Septin	Septin homolog spn3 OS=Schizosaccharomyces pombe (strain 972 / ATCC 24843) OX=284812 GN=spn3 PE=1 SV=3	PF00735.19;PF01926.24	COG5019	D;Z	-	K16945	GO:0005488
gene00902	Scaffold2	1066715	1067231	-	517	-	-	-	-	-	-	-	-
gene00903	Scaffold2	1067680	1070756	+	3077	hypothetical protein	Uncharacterized membrane protein YDR090C OS=Saccharomyces cerevisiae (strain ATCC 204508 / S288c) OX=559292 GN=YDR090C PE=1 SV=1	PF04193.15	ENOG4111FM2	S	-	-	GO:0044425
gene00904	Scaffold2	1071609	1072628	+	1020	hypothetical protein	-	PF13350.7	COG2365	T	-	-	GO:0003824
gene00905	Scaffold2	1075261	1076411	-	1151	high osmolarity signaling protein SHO1	High osmolarity signaling protein SHO1 OS=Leptosphaeria maculans (strain JN3 / isolate v23.1.3 / race Av1-4-5-6-7-8) OX=985895 GN=SHO1 PE=3 SV=1	PF00018.29;PF14604.7;PF07653.18	ENOG410Y71M	U	-	K11246	GO:0005198;GO:0005488;GO:0060089;GO:0032991;GO:0044425;GO:0016020;GO:0044464;GO:0065007;GO:0009987;GO:0050896
gene00906	Scaffold2	1076930	1077166	+	237	-	-	-	-	-	-	-	-
gene00907	Scaffold2	1078392	1079062	-	671	hypothetical protein	-	PF07426.12	ENOG4112D88	S	-	-	-
gene00908	Scaffold2	1079346	1081047	+	1702	hypothetical protein	Vacuolar amino acid transporter 5 OS=Schizosaccharomyces pombe (strain 972 / ATCC 24843) OX=284812 GN=avt5 PE=3 SV=1	PF01490.19	COG0814	E	-	-	GO:0005215;GO:0044425;GO:0044422;GO:0016020;GO:0044464;GO:0051179
gene00909	Scaffold2	1081293	1081861	-	569	ribosomal protein S16	Ribosomal protein S16, mitochondrial OS=Neurospora crassa (strain ATCC 24698 / 74-OR23-1A / CBS 708.71 / DSM 1257 / FGSC 987) OX=367110 GN=cyt-21 PE=3 SV=2	PF00886.20	COG0228	J	rpsP	K02959	GO:0005198;GO:0032991;GO:0043226;GO:0044464;GO:0008152;GO:0009987
gene00910	Scaffold2	1082233	1083095	+	863	hypothetical protein	NAD(P)H-hydrate epimerase OS=Phaeosphaeria nodorum (strain SN15 / ATCC MYA-4574 / FGSC 10173) OX=321614 GN=SNOG_02843 PE=3 SV=2	PF03853.16	COG0062	G	nnrE	K17759	GO:0005488;GO:0003824;GO:0043226;GO:0044464
gene00911	Scaffold2	1083604	1085436	+	1833	hypothetical protein	Probable methylcrotonoyl-CoA carboxylase beta chain, mitochondrial OS=Drosophila melanogaster OX=7227 GN=Mccc2 PE=2 SV=1	PF01039.23	COG4799	I	-	K01969	GO:0003824
gene00912	Scaffold2	1086456	1088075	+	1620	hypothetical protein	Mannan endo-1,6-alpha-mannosidase DCW1 OS=Ashbya gossypii (strain ATCC 10895 / CBS 109.51 / FGSC 9923 / NRRL Y-1056) OX=284811 GN=DCW1 PE=3 SV=2	PF03663.15	ENOG410XTMT	G	-	K01969	GO:0003824;GO:0044425;GO:0008152
gene00913	Scaffold2	1088946	1089587	+	642	glutathione S-transferase	Glutathione S-transferase GST-6.0 OS=Proteus mirabilis OX=584 GN=gstB PE=1 SV=2	PF02798.21;PF00043.26;PF13417.7;PF13409.7	COG0625	O	gst	K00799	GO:0003824
gene00914	Scaffold2	1089941	1091068	-	1128	alpha/beta-hydrolase	Lysophosphatidylserine lipase ABHD12 OS=Xenopus tropicalis OX=8364 GN=abhd12 PE=2 SV=1	PF12697.8;PF12146.9	ENOG410ZNC0	S	-	K13704	-
gene00915	Scaffold2	1093575	1094870	-	1296	hypothetical protein	Serine/threonine-protein phosphatase 6 regulatory ankyrin repeat subunit C OS=Mus musculus OX=10090 GN=Ankrd52 PE=1 SV=1	PF13637.7;PF13606.7;PF13857.7;PF12796.8;PF00023.31	-	-	-	-	-
gene00916	Scaffold2	1095990	1098748	+	2759	MFS general substrate transporter	Major myo-inositol transporter IolT OS=Bacillus subtilis (strain 168) OX=224308 GN=iolT PE=2 SV=1	PF00083.25;PF00083.25;PF07690.17;PF07690.17	ENOG410XNQK	G	-	-	-
gene00917	Scaffold2	1099492	1112383	-	12892	polyketide synthetase	Reducing polyketide synthase swnK OS=Metarhizium robertsii (strain ARSEF 23 / ATCC MYA-3075) OX=655844 GN=swnK PE=3 SV=1	PF00501.29;PF00109.27;PF08659.11;PF07993.13;PF00698.22;PF02801.23;PF00550.26;PF00550.26;PF01370.22;PF16197.6;PF00106.26	COG3321	Q	-	-	GO:0005488;GO:0003824
gene00918	Scaffold2	1113155	1114351	+	1197	uncharacterized protein COCSADRAFT_100100	Aldolase vrtJ OS=Penicillium aethiopicum OX=36650 GN=vrtJ PE=1 SV=1	PF01212.22	COG2008	E	ltaE	K01620	GO:0003824;GO:0008152;GO:0009987
gene00919	Scaffold2	1115159	1116267	+	1109	hypothetical protein	2-oxoglutarate-dependent dioxygenase gloC OS=Glarea lozoyensis (strain ATCC 20868 / MF5171) OX=1116229 GN=gloC PE=1 SV=1	PF14226.7;PF03171.21	COG3491	S	-	-	GO:0005488;GO:0003824
gene00920	Scaffold2	1118275	1119755	+	1481	hypothetical protein	MFS transporter asaE OS=Aspergillus flavus (strain ATCC 200026 / FGSC A1120 / NRRL 3357 / JCM 12722 / SRRC 167) OX=332952 GN=asaE PE=2 SV=1	PF07690.17	COG0477	G	-	-	GO:0005215;GO:0044425
gene00921	Scaffold2	1122371	1122931	-	561	bifunctional deaminase-reductase domain protein	Uncharacterized protein YwjB OS=Bacillus subtilis (strain 168) OX=224308 GN=ywjB PE=4 SV=1	PF01872.18;PF00186.20	COG0262	H	-	-	GO:0003824;GO:0008152;GO:0009987
gene00922	Scaffold2	1125011	1129679	+	4669	hypothetical protein	-	PF05699.15	-	-	-	-	GO:0005488
gene00923	Scaffold2	1130652	1132958	+	2307	glycoside hydrolase	Probable alpha-galactosidase B OS=Penicillium simplicissimum OX=69488 GN=agl1 PE=2 SV=1	PF16499.6;PF16499.6;PF17801.2;PF02065.19	ENOG410XPF1	G	galA	K07407	GO:0003824;GO:0008152
gene00924	Scaffold2	1137379	1138711	-	1333	concanavalin A-like lectin/glucanase	Endoglucanase cel12C OS=Magnaporthe oryzae (strain 70-15 / ATCC MYA-4617 / FGSC 8958) OX=242507 GN=cel12C PE=3 SV=1	PF01670.17	ENOG410YE95	S	-	-	-
gene00925	Scaffold2	1140459	1143025	+	2567	glycosyl transferas-like protein	Cellulose synthase 2 OS=Komagataeibacter hansenii OX=436 GN=acsAII PE=3 SV=1	PF13632.7;PF13641.7;PF00535.27;PF13506.7	COG1215	M	-	-	-
gene00926	Scaffold2	1143444	1144016	-	573	hypothetical protein	-	-	-	-	-	-	-
gene00927	Scaffold2	1144290	1144763	+	474	hypothetical protein	-	PF16787.6	ENOG4111I6D	S	-	-	GO:0005488
gene00928	Scaffold2	1144812	1145165	+	354	hypothetical protein	-	-	-	-	-	-	-
gene00929	Scaffold2	1145780	1151148	-	5369	hypothetical protein	Receptor-interacting serine/threonine-protein kinase 1 OS=Homo sapiens OX=9606 GN=RIPK1 PE=1 SV=3	PF00069.26;PF13637.7;PF13606.7;PF07714.18;PF00023.31	COG0515	T	-	-	GO:0005488;GO:0003824
gene00930	Scaffold2	1151614	1156980	+	5367	hypothetical protein	-	PF14479.7	ENOG4111U11	S	-	-	GO:0005488;GO:0003824
gene00931	Scaffold2	1161127	1161329	+	203	hypothetical protein	-	-	ENOG41123BE	S	-	-	GO:0005488;GO:0008152;GO:0009987
gene00932	Scaffold2	1161908	1163927	-	2020	-	-	-	-	-	-	-	-
gene00933	Scaffold2	1164332	1164571	+	240	-	-	-	-	-	-	-	-
gene00934	Scaffold2	1164840	1167986	+	3147	hypothetical protein	-	-	ENOG410YBNN	S	-	-	-
gene00935	Scaffold2	1168224	1169028	-	805	hypothetical protein	-	-	-	-	-	-	-
gene00936	Scaffold2	1170181	1171225	+	1045	hypothetical protein	-	-	-	-	-	-	-
gene00937	Scaffold2	1172963	1177258	+	4296	hypothetical protein	ATP-dependent DNA helicase Q5 OS=Homo sapiens OX=9606 GN=RECQL5 PE=1 SV=2	PF00271.32	COG0514	L	-	-	GO:0005488
gene00938	Scaffold3	1563	2758	+	1196	-	-	-	-	-	-	-	-
gene00939	Scaffold3	3325	6668	+	3344	hypothetical protein	-	PF14441.7;PF01753.19	ENOG410YNPY	S	-	-	-
gene00940	Scaffold3	7674	8284	-	611	putative polyketide synthase	-	PF03184.20	ENOG41123A2	S	-	-	GO:0005488
gene00941	Scaffold3	9806	10436	+	631	hypothetical protein	-	-	-	-	-	-	-
gene00942	Scaffold3	11091	12980	-	1890	hypothetical protein	Putative ankyrin repeat protein RF_0381 OS=Rickettsia felis (strain ATCC VR-1525 / URRWXCal2) OX=315456 GN=RF_0381 PE=4 SV=1	PF13637.7;PF13637.7;PF13637.7;PF13637.7;PF13637.7;PF00023.31;PF00023.31;PF00023.31;PF00023.31;PF12796.8;PF13857.7;PF13857.7;PF13857.7;PF13606.7;PF13606.7;PF13606.7	COG0666	S	-	-	-
gene00943	Scaffold3	13656	15141	+	1486	-	-	-	-	-	-	-	-
gene00944	Scaffold3	16284	16933	+	650	-	-	-	-	-	-	-	-
gene00945	Scaffold3	17468	20848	-	3381	hypothetical protein	-	-	ENOG410XUCG	S	-	-	-
gene00946	Scaffold3	21972	26966	-	4995	hypothetical protein	-	-	-	-	-	-	GO:0005488
gene00947	Scaffold3	27944	28667	+	724	-	-	-	-	-	-	-	-
gene00948	Scaffold3	28888	29608	-	721	hypothetical protein	Vegetative incompatibility protein HET-E-1 OS=Podospora anserina OX=2587412 GN=HET-E1 PE=4 SV=1	-	COG0666	S	-	-	-
gene00949	Scaffold3	30212	31156	+	945	hypothetical protein	-	PF13358.7	ENOG4111H9Z	S	-	-	GO:0005488
gene00950	Scaffold3	31361	32632	-	1272	hypothetical protein	-	-	ENOG410YE9M	S	-	-	-
gene00951	Scaffold3	36219	38378	+	2160	uncharacterized protein EI97DRAFT_436470	Heterokaryon incompatibility protein 6, OR allele OS=Neurospora crassa (strain ATCC 24698 / 74-OR23-1A / CBS 708.71 / DSM 1257 / FGSC 987) OX=367110 GN=het-6 PE=4 SV=1	PF06985.12	ENOG410YJ96	S	-	-	-
gene00952	Scaffold3	39006	47165	+	8160	-	-	-	-	-	-	-	-
gene00953	Scaffold3	47754	48264	-	511	hypothetical protein	-	-	-	-	-	-	-
gene00954	Scaffold3	48777	51574	+	2798	-	-	-	-	-	-	-	-
gene00955	Scaffold3	55059	55652	+	594	hypothetical protein	-	-	COG0666	S	-	-	GO:0003824;GO:0008152;GO:0009987
gene00956	Scaffold3	56505	58112	-	1608	S-adenosyl-L-methionine-dependent methyltransferase	Secondary metabolism regulator LAE1 OS=Cochliobolus heterostrophus (strain C5 / ATCC 48332 / race O) OX=701091 GN=LAE1 PE=3 SV=1	PF13489.7;PF13649.7;PF08241.13;PF08242.13;PF13847.7;PF01209.19	ENOG410Z74C	S	-	-	GO:0003824;GO:0008152
gene00957	Scaffold3	58533	60121	+	1589	hypothetical protein	Cytochrome P450 monooxygenase ota3 OS=Aspergillus niger (strain CBS 513.88 / FGSC A1513) OX=425011 GN=ota3 PE=3 SV=1	PF00067.23	COG2124	Q	-	-	GO:0005488;GO:0003824;GO:0044425
gene00958	Scaffold3	60938	61249	+	312	uncharacterized protein BDR25DRAFT_269130	-	-	ENOG410XNP8	S	-	-	-
gene00959	Scaffold3	64089	64286	+	198	-	-	-	-	-	-	-	-
gene00960	Scaffold3	65977	66507	+	531	hypothetical protein	-	PF14087.7	-	-	-	-	GO:0044425
gene00961	Scaffold3	68732	71125	-	2394	HET-domain-containing protein	Heterokaryon incompatibility protein 6, OR allele OS=Neurospora crassa (strain ATCC 24698 / 74-OR23-1A / CBS 708.71 / DSM 1257 / FGSC 987) OX=367110 GN=het-6 PE=4 SV=1	PF06985.12	ENOG41115IB	S	-	-	-
gene00962	Scaffold3	72380	72973	+	594	hypothetical protein	-	PF12311.9	ENOG41125ZW	S	-	-	-
gene00963	Scaffold3	73608	75337	+	1730	aldehyde dehydrogenase	Aldehyde dehydrogenase family 3 member B2 OS=Mus musculus OX=10090 GN=Aldh3b2 PE=1 SV=1	PF00171.23	COG1012	C	-	K00128	GO:0003824;GO:0008152;GO:0009987
gene00964	Scaffold3	76487	78082	-	1596	hypothetical protein	-	-	ENOG411126Y	S	-	-	-
gene00965	Scaffold3	81466	84477	-	3012	hypothetical protein	Zonadhesin OS=Mus musculus OX=10090 GN=Zan PE=1 SV=1	-	ENOG4112AHD	S	-	-	-
gene00966	Scaffold3	85166	85602	-	437	-	-	-	-	-	-	-	-
gene00967	Scaffold3	87338	88350	-	1013	hypothetical protein	NADH-ubiquinone oxidoreductase assembly factor N7BML OS=Yarrowia lipolytica (strain CLIB 122 / E 150) OX=284591 GN=N7BML PE=1 SV=1	PF05071.17	ENOG41123SU	S	-	K18160	GO:0003824;GO:0044425;GO:0044422;GO:0016020;GO:0044464
gene00968	Scaffold3	88449	91628	+	3180	hypothetical protein	Transgelin OS=Saccharomyces cerevisiae (strain ATCC 204508 / S288c) OX=559292 GN=SCP1 PE=1 SV=1	PF06220.13;PF00307.32	COG5199	Z	-	K20526	-
gene00969	Scaffold3	91971	92921	-	951	NAD(P)-binding protein	-	PF05368.14;PF03435.19;PF13460.7;PF01488.21	ENOG410XRKR	S	-	-	-
gene00970	Scaffold3	93794	95078	+	1285	wd40 repeat-like protein	Guanine nucleotide-binding protein subunit beta-like protein OS=Neurospora crassa (strain ATCC 24698 / 74-OR23-1A / CBS 708.71 / DSM 1257 / FGSC 987) OX=367110 GN=cpc-2 PE=3 SV=1	PF00400.33;PF00400.33;PF00400.33;PF00400.33;PF00400.33;PF00400.33	ENOG410XQGZ	S	-	K14753	-
gene00971	Scaffold3	95470	96766	-	1297	delta-delta-dienoyl-CoA isomeras-like protein	Delta(3,5)-Delta(2,4)-dienoyl-CoA isomerase, mitochondrial OS=Mus musculus OX=10090 GN=Ech1 PE=1 SV=1	PF00378.21;PF16113.6	ENOG410XTHX	I	-	K12663	GO:0003824
gene00972	Scaffold3	98133	101531	-	3399	hypothetical protein	DNA oxidative demethylase ALKBH2 OS=Homo sapiens OX=9606 GN=ALKBH2 PE=1 SV=1	PF00857.21;PF13532.7;PF14497.7;PF13410.7	COG1335	Q	-	-	GO:0003824;GO:0008152;GO:0009987
gene00973	Scaffold3	102313	103929	-	1617	DUF159-domain-containing protein	Abasic site processing protein YMR114C OS=Saccharomyces cerevisiae (strain ATCC 204508 / S288c) OX=559292 GN=YMR114C PE=1 SV=1	PF02586.15	COG2135	S	-	-	-
gene00974	Scaffold3	104306	105600	+	1295	hypothetical protein	TPR repeat-containing protein P27G11.02 OS=Schizosaccharomyces pombe (strain 972 / ATCC 24843) OX=284812 GN=SPAP27G11.02 PE=4 SV=1	-	ENOG4111JZW	S	-	-	GO:0044425
gene00975	Scaffold3	107754	110745	-	2992	hypothetical protein	Ecotropic viral integration site 5 protein homolog OS=Homo sapiens OX=9606 GN=EVI5 PE=1 SV=3	PF00566.19	ENOG410YWJY	S	-	-	-
gene00976	Scaffold3	111839	112885	-	1047	hypothetical protein	-	-	-	-	-	-	-
gene00977	Scaffold3	113161	113913	-	753	-	-	-	-	-	-	-	-
gene00978	Scaffold3	114765	115589	-	825	hypothetical protein	-	-	-	-	-	-	-
gene00979	Scaffold3	118782	120227	-	1446	hypothetical protein	-	-	ENOG4111T5D	S	-	-	GO:0044425
gene00980	Scaffold3	120788	122042	-	1255	alpha/beta-hydrolase	Probable secreted lipase ARB_00047 OS=Arthroderma benhamiae (strain ATCC MYA-4681 / CBS 112371) OX=663331 GN=ARB_00047 PE=1 SV=1	PF12697.8	ENOG410YDKZ	S	-	-	GO:0003824
gene00981	Scaffold3	122180	122515	+	336	-	-	-	-	-	-	-	-
gene00982	Scaffold3	123135	126243	-	3109	uncharacterized protein FIESC28_05535	Ankyrin-2 OS=Homo sapiens OX=9606 GN=ANK2 PE=1 SV=4	PF06985.12;PF13637.7;PF12796.8;PF00023.31;PF13857.7	COG0724	S	-	-	-
gene00983	Scaffold3	127083	127710	+	628	-	-	-	-	-	-	-	-
gene00984	Scaffold3	128422	129188	+	767	hypothetical protein	-	PF13460.7;PF01370.22;PF05368.14	ENOG4111I3K	S	-	-	-
gene00985	Scaffold3	129658	131535	+	1878	hypothetical protein	Pestheic acid cluster transcriptional regulator 3 OS=Pestalotiopsis fici (strain W106-1 / CGMCC3.15140) OX=1229662 GN=ptaR3 PE=3 SV=2	PF11951.9;PF00172.19	ENOG4110W89	S	-	-	GO:0140110;GO:0005488;GO:0044425;GO:0043226;GO:0044464
gene00986	Scaffold3	132148	133104	+	957	Clavaminate synthase-like protein	2-oxoglutarate-dependent dioxygenase citB OS=Monascus ruber OX=89489 GN=citB PE=1 SV=1	PF03171.21	ENOG4111NEW	S	-	-	GO:0005488;GO:0003824
gene00987	Scaffold3	133700	136333	-	2634	hypothetical protein	-	-	ENOG4111H9I	S	-	-	GO:0044425
gene00988	Scaffold3	136841	138565	-	1725	hypothetical protein	-	-	ENOG4111214	S	-	-	-
gene00989	Scaffold3	140305	142233	+	1929	hypothetical protein	Laccase abr2 OS=Neosartorya fumigata (strain ATCC MYA-4609 / Af293 / CBS 101355 / FGSC A1100) OX=330879 GN=abr2 PE=1 SV=1	PF07732.16;PF07731.15;PF07731.15;PF00394.23	COG2132	Q	-	-	GO:0005488;GO:0003824
gene00990	Scaffold3	143391	144568	+	1178	NAD(P)-binding protein	Zinc-type alcohol dehydrogenase-like protein C1773.06c OS=Schizosaccharomyces pombe (strain 972 / ATCC 24843) OX=284812 GN=SPBC1773.06c PE=3 SV=1	PF00107.27;PF13602.7	COG0604	C	-	-	GO:0003824
gene00991	Scaffold3	145288	146702	-	1415	fructosyl amino acid oxidase	L-pipecolate oxidase OS=Schizosaccharomyces pombe (strain 972 / ATCC 24843) OX=284812 GN=fap1 PE=1 SV=1	PF01266.25;PF01134.23	COG0665	E	-	K00306	GO:0003824
gene00992	Scaffold3	147091	148399	-	1309	hypothetical protein	-	-	ENOG410Y7GR	S	-	-	-
gene00993	Scaffold3	149950	150709	+	760	hypothetical protein	-	-	ENOG410YQYR	S	-	-	GO:0044425
gene00994	Scaffold3	152086	153049	+	964	phosphoglycerate mutase-like protein	Probable phosphatase SPAC5H10.03 OS=Schizosaccharomyces pombe (strain 972 / ATCC 24843) OX=284812 GN=SPAC5H10.03 PE=3 SV=1	PF00300.23	COG0406	G	-	-	-
gene00995	Scaffold3	154391	155833	+	1443	hypothetical protein	N amino acid transport system protein OS=Neurospora crassa (strain ATCC 24698 / 74-OR23-1A / CBS 708.71 / DSM 1257 / FGSC 987) OX=367110 GN=mtr PE=3 SV=2	PF01490.19	ENOG410ZHR9	U	-	-	GO:0044425
gene00996	Scaffold3	156383	158157	+	1775	-	-	-	-	-	-	-	-
gene00997	Scaffold3	158998	159892	+	895	-	-	-	-	-	-	-	-
gene00998	Scaffold3	160658	171867	+	11210	-	-	-	-	-	-	-	-
gene00999	Scaffold3	171978	174609	+	2632	uncharacterized protein BDR25DRAFT_231796	-	-	ENOG410YE1Y	S	-	-	-
gene01000	Scaffold3	175582	177282	+	1701	hypothetical protein	-	-	ENOG41112AB	S	-	-	-
gene01001	Scaffold3	178086	180005	-	1920	hypothetical protein	Heterokaryon incompatibility protein 6, OR allele OS=Neurospora crassa (strain ATCC 24698 / 74-OR23-1A / CBS 708.71 / DSM 1257 / FGSC 987) OX=367110 GN=het-6 PE=4 SV=1	PF06985.12	ENOG410YGPR	S	-	-	-
gene01002	Scaffold3	180936	181646	-	711	hypothetical protein	-	-	-	-	-	-	-
gene01003	Scaffold3	182068	183462	-	1395	uncharacterized protein BU26DRAFT_504240	-	-	ENOG410YM06	S	-	-	-
gene01004	Scaffold3	184040	186477	+	2438	hypothetical protein	Positive regulator of purine utilization OS=Emericella nidulans (strain FGSC A4 / ATCC 38163 / CBS 112.46 / NRRL 194 / M139) OX=227321 GN=uaY PE=4 SV=2	PF04082.19;PF00172.19	ENOG410YEHY	S	-	-	GO:0140110;GO:0005488;GO:0043226;GO:0044464;GO:0008152;GO:0009987
gene01005	Scaffold3	186608	188699	-	2092	DUF1446-domain-containing protein	-	PF07287.12;PF07287.12	ENOG410XP3U	S	-	-	-
gene01006	Scaffold3	189337	194442	-	5106	MFS general substrate transporter	Uncharacterized transporter C1002.16c OS=Schizosaccharomyces pombe (strain 972 / ATCC 24843) OX=284812 GN=SPAC1002.16c PE=3 SV=1	PF00069.26;PF07690.17;PF07714.18	COG0477	G	-	-	GO:0005215;GO:0044425
gene01007	Scaffold3	195140	195636	-	497	hypothetical protein	-	-	-	-	-	-	-
gene01008	Scaffold3	198792	199845	-	1054	hypothetical protein	-	-	-	-	-	-	-
gene01009	Scaffold3	201578	202492	+	915	S-adenosyl-L-methionine-dependent methyltransferase	-	PF13649.7;PF13489.7	ENOG4111AQ0	S	-	-	GO:0003824;GO:0008152
gene01010	Scaffold3	204109	205999	-	1891	siderophore iron transporter-like protein mirB	MFS siderochrome iron transporter 1 OS=Ajellomyces capsulatus OX=5037 GN=MFS1 PE=2 SV=1	-	ENOG410XRRJ	G	-	-	GO:0005215;GO:0044425
gene01012	Scaffold3	211532	213404	+	1873	hypothetical protein	-	-	ENOG4111ZB8	S	-	-	-
gene01013	Scaffold3	215623	217477	+	1855	MFS transporter-like protein	Uncharacterized MFS-type transporter C1271.10c OS=Schizosaccharomyces pombe (strain 972 / ATCC 24843) OX=284812 GN=SPBC1271.10c PE=1 SV=1	PF07690.17	COG0477	G	-	-	GO:0005215;GO:0044425
gene01014	Scaffold3	217610	218662	-	1053	hypothetical protein	-	-	ENOG41112IK	S	-	-	-
gene01015	Scaffold3	219301	220962	-	1662	hypothetical protein	Putative Rieske 2Fe-2S iron-sulfur protein YhfW OS=Bacillus subtilis (strain 168) OX=224308 GN=yhfW PE=3 SV=1	PF01266.25;PF00355.27;PF13450.7;PF00890.25	COG0723	C	-	-	GO:0005488;GO:0003824
gene01016	Scaffold3	221746	223657	-	1912	acetyl-CoA synthetase-like protein	Acyl-CoA ligase sidI OS=Neosartorya fumigata (strain ATCC MYA-4609 / Af293 / CBS 101355 / FGSC A1100) OX=330879 GN=sidI PE=2 SV=1	PF00501.29;PF13193.7	COG0318	I;Q	-	K22149	GO:0003824
gene01017	Scaffold3	225252	226637	-	1386	aerobactin siderophore biosynthesis protein iucB	N(5)-hydroxyornithine:cis-anhydromevalonyl coenzyme A-N(5)-transacylase sidF OS=Neosartorya fumigata (strain ATCC MYA-4609 / Af293 / CBS 101355 / FGSC A1100) OX=330879 GN=sidF PE=2 SV=1	PF13523.7	COG1670	J	-	K22151	-
gene01018	Scaffold3	227225	228514	+	1290	hypothetical protein	L-ornithine N(5)-monooxygenase OS=Cochliobolus heterostrophus (strain C4 / ATCC 48331 / race T) OX=665024 GN=SIDA2 PE=2 SV=1	PF13434.7	COG3486	Q	pvdA	K10531	-
gene01019	Scaffold3	228912	233009	+	4098	leptomycin B resistance protein pmd1	ABC transporter 1 OS=Ajellomyces capsulatus OX=5037 GN=ABC1 PE=2 SV=1	PF00664.24;PF00664.24;PF00664.24;PF00005.28;PF00005.28	COG1132	V	-	-	GO:0005215;GO:0005488;GO:0003824;GO:0044425
gene01020	Scaffold3	233068	233830	-	763	acyl-CoA N-acyltransferase	Probable acyltransferase SID5 OS=Ajellomyces capsulatus OX=5037 GN=SID5 PE=4 SV=1	PF00583.26;PF13508.8;PF13673.8	ENOG410ZF26	S	-	-	GO:0003824
gene01021	Scaffold3	235358	241434	+	6077	nonribosomal peptide synthetase 6	Nonribosomal peptide synthetase 6 OS=Cochliobolus miyabeanus OX=101162 GN=NPS6 PE=3 SV=1	PF00501.29;PF00668.21;PF00668.21;PF00550.26;PF00550.26;PF00550.26	COG1020	Q	-	K22152	GO:0005488;GO:0003824
gene01022	Scaffold3	242015	244618	-	2604	potassium transporter	Potassium transporter 5 OS=Arabidopsis thaliana OX=3702 GN=POT5 PE=1 SV=1	PF02705.17	COG3158	P	kup	K03549	GO:0005215;GO:0044425;GO:0016020;GO:0051179
gene01023	Scaffold3	246356	247705	+	1350	FAD/NAD(P)-binding domain-containing protein	Salicylate hydroxylase OS=Pseudomonas putida OX=303 GN=nahG PE=4 SV=1	PF01494.20;PF13450.7	COG0654	C;H	-	K00480	GO:0005488;GO:0044425
gene01024	Scaffold3	248046	251087	+	3042	uncharacterized protein BU24DRAFT_348292	Transcription factor 1 OS=Elsinoe fawcettii OX=40997 GN=TSF1 PE=2 SV=1	PF04082.19	COG5048	S	-	-	GO:0140110;GO:0005488;GO:0043226;GO:0044464;GO:0008152;GO:0009987
gene01025	Scaffold3	251263	253073	-	1811	uncharacterized protein BU24DRAFT_481469	-	-	ENOG4111G4E	S	-	-	GO:0003824;GO:0044425
gene01026	Scaffold3	253433	253906	+	474	hypothetical protein	-	-	-	-	-	-	-
gene01027	Scaffold3	254077	255096	-	1020	2-dehydropantoate 2-reductase	Uncharacterized protein YDL144C OS=Saccharomyces cerevisiae (strain ATCC 204508 / S288c) OX=559292 GN=YDL144C PE=1 SV=2	PF02558.17;PF08546.12	COG1893	H	panE	K00077	GO:0003824;GO:0008152;GO:0009987
gene01028	Scaffold3	255530	256950	-	1421	catalytic LigB subunit of aromatic ring-opening dioxygenase	4,5-DOPA dioxygenase extradiol OS=Escherichia coli (strain K12) OX=83333 GN=ygiD PE=1 SV=4	PF02900.19	COG3384	S	-	-	GO:0005488;GO:0003824;GO:0008152;GO:0009987
gene01029	Scaffold3	257062	258952	+	1891	uncharacterized protein SETTUDRAFT_103755	Cocaine esterase OS=Rhodococcus sp. (strain MB1 Bresler) OX=104109 GN=cocE PE=1 SV=1	PF02129.19;PF08530.11	COG2936	S	-	-	GO:0003824
gene01030	Scaffold3	259246	260421	-	1176	enolase C-terminal domain-like protein	D-galactonate dehydratase OS=Klebsiella pneumoniae subsp. pneumoniae (strain ATCC 700721 / MGH 78578) OX=272620 GN=dgoD PE=3 SV=1	PF13378.7;PF02746.17	COG4948	M	-	-	GO:0008152;GO:0009987
gene01031	Scaffold3	261230	261957	-	728	-	-	-	-	-	-	-	-
gene01032	Scaffold3	263715	264211	+	497	hypothetical protein	-	-	-	-	-	-	-
gene01033	Scaffold3	264847	266208	+	1362	hypothetical protein	-	-	-	-	-	-	-
gene01034	Scaffold3	266358	267502	-	1145	Di-copper centre-containing protein	Tyrosinase P OS=Aspergillus terreus (strain NIH 2624 / FGSC A1156) OX=341663 GN=tyrP PE=1 SV=2	PF00264.21	ENOG4111GJF	S	-	K00505	GO:0005488;GO:0003824
gene01035	Scaffold3	272354	274132	+	1779	MFS general substrate transporter	Low affinity ammonium transporter OS=Saccharomyces cerevisiae (strain ATCC 204508 / S288c) OX=559292 GN=AMF1 PE=1 SV=1	PF07690.17	ENOG4111DB7	U	-	-	GO:0005215;GO:0044425
gene01036	Scaffold3	274375	274830	+	456	hypothetical protein	-	-	-	-	-	-	GO:0044425
gene01037	Scaffold3	275906	276136	+	231	-	-	-	-	-	-	-	-
gene01038	Scaffold3	276240	277691	-	1452	FAD-binding domain-containing protein	D-lactate dehydrogenase [cytochrome], mitochondrial OS=Kluyveromyces lactis (strain ATCC 8585 / CBS 2359 / DSM 70799 / NBRC 1267 / NRRL Y-1140 / WM37) OX=284590 GN=DLD1 PE=3 SV=2	PF02913.20;PF01565.24	ENOG4111IUT	S	dld	K00102	GO:0005488;GO:0003824
gene01039	Scaffold3	278400	282302	-	3903	hypothetical protein	-	-	ENOG4111IUT	S	-	-	GO:0005488;GO:0003824
gene01040	Scaffold3	282738	283016	-	279	-	-	-	-	-	-	-	-
gene01041	Scaffold3	285388	285582	+	195	-	-	-	-	-	-	-	-
gene01042	Scaffold3	288174	289818	+	1645	hypothetical protein	Glutamine synthetase OS=Emericella nidulans (strain FGSC A4 / ATCC 38163 / CBS 112.46 / NRRL 194 / M139) OX=227321 GN=glnA PE=3 SV=3	PF00120.25;PF03951.20	COG0174	E	glnA	K01915	GO:0005488;GO:0003824;GO:0008152;GO:0009987;GO:0019740
gene01043	Scaffold3	291175	292278	+	1104	Cloroperoxidase	Putative sterigmatocystin biosynthesis peroxidase stcC OS=Emericella nidulans (strain FGSC A4 / ATCC 38163 / CBS 112.46 / NRRL 194 / M139) OX=227321 GN=stcC PE=3 SV=2	PF01328.18	ENOG410YGZ9	S	-	-	GO:0016209;GO:0003824;GO:0044425
gene01044	Scaffold3	292801	294945	-	2145	hypothetical protein	-	PF10744.10	ENOG4111QEE	S	-	-	GO:0140110;GO:0032991;GO:0044422;GO:0044464;GO:0065007
gene01045	Scaffold3	295321	295908	-	588	predicted protein	-	-	ENOG41112GV	S	-	-	-
gene01046	Scaffold3	296742	297300	+	559	hypothetical protein	-	PF04828.15	COG3791	S	-	-	GO:0003824
gene01047	Scaffold3	297392	297712	-	321	hypothetical protein	General transcription and DNA repair factor IIH subunit TFB5 OS=Candida glabrata (strain ATCC 2001 / CBS 138 / JCM 3761 / NBRC 0622 / NRRL Y-65) OX=284593 GN=TFB5 PE=3 SV=1	PF06331.13	ENOG41127YJ	K	TFB5	K10845	GO:0032991;GO:0044422;GO:0044464;GO:0065007;GO:0008152;GO:0071840;GO:0009987;GO:0050896
gene01048	Scaffold3	297771	298856	+	1086	hypothetical protein	-	-	-	-	-	-	-
gene01049	Scaffold3	299712	300103	-	392	-	-	-	-	-	-	-	-
gene01050	Scaffold3	301568	302140	+	573	carbonic anhydrase	-	-	-	-	cynT	K01673	-
gene01051	Scaffold3	302722	303240	+	519	hypothetical protein	-	-	-	-	-	-	-
gene01052	Scaffold3	304490	306368	-	1879	paraben-hydrolyzing esterase precursor	Uncharacterized esterase/lipase C417.12 OS=Schizosaccharomyces pombe (strain 972 / ATCC 24843) OX=284812 GN=SPCC417.12 PE=3 SV=2	PF00135.29;PF07859.14	COG2272	I	-	-	GO:0003824;GO:0044425
gene01053	Scaffold3	306664	307935	-	1272	hypothetical protein	-	-	ENOG4111278	S	-	-	GO:0044425
gene01054	Scaffold3	310044	312053	+	2010	alcohol oxidase	Dehydrogenase xptC OS=Emericella nidulans (strain FGSC A4 / ATCC 38163 / CBS 112.46 / NRRL 194 / M139) OX=227321 GN=xptC PE=3 SV=1	PF00732.20;PF05199.14;PF13450.7	COG2303	E	-	-	GO:0005488;GO:0003824
gene01055	Scaffold3	312581	313891	-	1311	FAD/NAD(P)-binding domain-containing protein	FAD-dependent monooxygenase phnB OS=Penicillium herquei OX=69774 GN=phnB PE=1 SV=1	PF01494.20;PF13450.7;PF00890.25	ENOG410XP7F	S	-	-	GO:0005488
gene01056	Scaffold3	314340	315099	-	760	hypothetical protein	-	PF17648.2	ENOG4111SIB	S	-	-	-
gene01057	Scaffold3	315625	316455	+	831	arad-like aldolase/epimerase	Decarboxylase tropJ OS=Talaromyces stipitatus (strain ATCC 10500 / CBS 375.48 / QM 6759 / NRRL 1006) OX=441959 GN=tropJ PE=3 SV=1	PF00596.22	COG0235	G	-	-	-
gene01058	Scaffold3	316822	317795	-	974	alpha/beta-hydrolase	Lipase OS=Thermomyces lanuginosus OX=5541 GN=LIP PE=1 SV=1	PF01764.26;PF03893.17	ENOG4112AY3	S	-	-	GO:0003824;GO:0008152
gene01059	Scaffold3	319375	320683	-	1309	anion-transporting ATPase	ATPase get3 OS=Pyrenophora tritici-repentis (strain Pt-1C-BFP) OX=426418 GN=get3 PE=3 SV=1	PF02374.16;PF13614.7;PF01656.24;PF00142.19	COG0003	P	arsA	K01551	GO:0005488;GO:0003824;GO:0043226;GO:0044464;GO:0051179
gene01060	Scaffold3	321341	327661	-	6321	chromatin remodelling complex ATPase-like protein chain ISW1	ISWI chromatin-remodeling complex ATPase ISW2 OS=Candida albicans (strain SC5314 / ATCC MYA-2876) OX=237561 GN=ISW2 PE=2 SV=1	PF00176.24;PF09111.11;PF09110.12;PF01425.22;PF00271.32;PF04851.16	COG0553	L	ISWI	K11654	GO:0005488;GO:0003824;GO:0043226;GO:0044464;GO:0071840;GO:0009987
gene01061	Scaffold3	328533	329096	-	564	hypothetical protein	-	PF09990.10	ENOG4111257	S	-	-	GO:0044425
gene01062	Scaffold3	330343	332235	+	1893	hypothetical protein	-	PF01544.19	ENOG41120Q1	S	-	-	GO:0044425
gene01063	Scaffold3	332439	336613	-	4175	hypothetical protein	-	-	COG0457	S	-	-	-
gene01064	Scaffold3	338484	338893	+	410	hypothetical protein	-	-	ENOG410Z3RB	S	-	-	-
gene01065	Scaffold3	339821	341254	+	1434	hypothetical protein	-	-	-	-	-	-	-
gene01066	Scaffold3	341979	344156	-	2178	hypothetical protein	LysM domain-containing protein ARB_01155/01156 OS=Arthroderma benhamiae (strain ATCC MYA-4681 / CBS 112371) OX=663331 GN=ARB_01155/01156 PE=3 SV=2	PF01476.21;PF01476.21	ENOG4111JKH	S	-	-	GO:0005488
gene01067	Scaffold3	346068	349623	+	3556	hypothetical protein	Chitotriosidase-1 OS=Homo sapiens OX=9606 GN=CHIT1 PE=1 SV=1	PF00704.29	COG3325	G	-	K01183	GO:0005488;GO:0043226;GO:0044464;GO:0008152;GO:0009987
gene01068	Scaffold3	349766	351127	-	1362	uncharacterized protein P153DRAFT_434934	-	-	ENOG410ZT0R	S	-	-	-
gene01069	Scaffold3	352276	353202	-	927	hypothetical protein	Sterol uptake control protein 2 OS=Saccharomyces cerevisiae (strain ATCC 204508 / S288c) OX=559292 GN=UPC2 PE=1 SV=1	PF11951.9	ENOG4111JPC	S	-	-	GO:0140110;GO:0005488;GO:0043226;GO:0044464
gene01070	Scaffold3	353622	353831	+	210	-	-	-	-	-	-	-	-
gene01071	Scaffold3	354546	355418	+	873	RTA1 like protein	Protein RTA1 OS=Saccharomyces cerevisiae (strain ATCC 204508 / S288c) OX=559292 GN=RTA1 PE=1 SV=1	PF04479.14	ENOG410Y9EP	S	-	-	GO:0044425
gene01072	Scaffold3	356225	358441	-	2217	HET-domain-containing protein	Heterokaryon incompatibility protein 6, OR allele OS=Neurospora crassa (strain ATCC 24698 / 74-OR23-1A / CBS 708.71 / DSM 1257 / FGSC 987) OX=367110 GN=het-6 PE=4 SV=1	PF06985.12	ENOG410Z0KJ	S	-	-	-
gene01073	Scaffold3	359820	360515	+	696	CBD9-like protein	Cellobiose dehydrogenase OS=Phanerochaete chrysosporium OX=5306 GN=CDH-1 PE=1 SV=1	PF16010.6	ENOG41112EY	S	-	-	-
gene01074	Scaffold3	361292	362487	+	1196	hypothetical protein	-	-	ENOG410YGMC	S	-	-	-
gene01075	Scaffold3	362893	364353	-	1461	hypothetical protein	-	-	ENOG410Z9RT	S	-	-	GO:0005488
gene01076	Scaffold3	365305	366382	+	1078	DUF1295-domain-containing protein	-	PF06966.13	COG3752	S	-	-	GO:0003824;GO:0044425;GO:0008152
gene01077	Scaffold3	367412	369479	+	2068	hypothetical protein	-	-	-	-	-	-	GO:0044425
gene01078	Scaffold3	374217	376039	-	1823	cytochrome P450	Cytochrome P450 monooxygenase OS=Aspergillus carbonarius (strain ITEM 5010) OX=602072 GN=ASPCADRAFT_517149 PE=3 SV=1	PF00067.23	COG2124	Q	-	-	GO:0005488;GO:0003824;GO:0044425
gene01079	Scaffold3	376697	378893	+	2197	hypothetical protein	MFS-type transporter calB OS=Penicillium decumbens OX=69771 GN=calB PE=1 SV=1	PF07690.17;PF00083.25;PF06609.14	ENOG410XNQK	G	-	-	GO:0005215;GO:0044425
gene01080	Scaffold3	379345	380941	-	1597	S-adenosyl-L-methionine-dependent methyltransferase	O-methyltransferase lepI OS=Aspergillus flavus (strain ATCC 200026 / FGSC A1120 / NRRL 3357 / JCM 12722 / SRRC 167) OX=332952 GN=lepI PE=1 SV=1	PF00891.19	ENOG410XS7T	S	-	-	GO:0005488;GO:0003824;GO:0044425;GO:0008152
gene01081	Scaffold3	381681	383269	+	1589	S-adenosyl-L-methionine-dependent methyltransferase	O-methyltransferase PaMT OS=Phomopsis amygdali OX=1214568 GN=PaMT PE=1 SV=1	PF00891.19	ENOG410XS7T	S	-	-	GO:0003824;GO:0044425;GO:0008152
gene01082	Scaffold3	384023	385302	+	1280	hypothetical protein	-	-	ENOG410Y9MS	S	-	-	GO:0044425
gene01083	Scaffold3	386777	387771	+	995	hypothetical protein	NmrA-like family domain-containing protein 1 OS=Bos taurus OX=9913 GN=NMRAL1 PE=2 SV=1	PF05368.14;PF13460.7	COG0702	G;M	-	-	-
gene01084	Scaffold3	388099	389747	-	1649	cytochrome P450 protein	Cytochrome P450 monooxygenase gloP OS=Glarea lozoyensis (strain ATCC 20868 / MF5171) OX=1116229 GN=gloP PE=1 SV=1	PF00067.23	ENOG4111A7G	S	-	-	GO:0005488;GO:0003824;GO:0044425
gene01085	Scaffold3	390470	391859	+	1390	O-methyl transferase B protein	O-methyltransferase lepI OS=Aspergillus flavus (strain ATCC 200026 / FGSC A1120 / NRRL 3357 / JCM 12722 / SRRC 167) OX=332952 GN=lepI PE=1 SV=1	PF00891.19	ENOG410XS7T	S	-	-	GO:0003824;GO:0008152
gene01086	Scaffold3	392115	393613	-	1499	S-adenosyl-L-methionine-dependent methyltransferase	O-methyltransferase PaMT OS=Phomopsis amygdali OX=1214568 GN=PaMT PE=1 SV=1	PF00891.19	ENOG410XS7T	S	-	-	GO:0003824;GO:0008152
gene01087	Scaffold3	394724	397657	+	2934	AMP-binding & Acyl- synthetase protein	Aspulvinone E synthetase melA OS=Aspergillus terreus (strain NIH 2624 / FGSC A1156) OX=341663 GN=melA PE=1 SV=2	PF00501.29;PF00975.21;PF00550.26	COG3319	Q	-	-	GO:0005488;GO:0003824;GO:0008152
gene01088	Scaffold3	398269	399995	+	1727	PLP-dependent transferase	1-aminocyclopropane-1-carboxylate synthase-like protein 1 OS=Takifugu rubripes OX=31033 GN=accs PE=3 SV=1	PF00155.22	COG0436	E	-	-	GO:0005488;GO:0003824;GO:0008152
gene01089	Scaffold3	400444	401270	-	827	hypothetical protein	CST complex subunit STN1 OS=Bos taurus OX=9913 GN=STN1 PE=2 SV=1	PF10451.10	ENOG4111VU4	S	-	-	-
gene01090	Scaffold3	402055	402715	+	661	hypothetical protein	-	-	ENOG41111VA	S	-	-	GO:0044425
gene01091	Scaffold3	402842	403611	-	770	uncharacterized protein BU24DRAFT_469836	-	-	ENOG410ZJFC	S	-	-	-
gene01092	Scaffold3	404012	405792	+	1781	hypothetical protein	Tigger transposable element-derived protein 1 OS=Homo sapiens OX=9606 GN=TIGD1 PE=1 SV=1	PF03184.20	ENOG410Y2C0	S	-	-	GO:0005488
gene01093	Scaffold3	406706	407374	+	669	hypothetical protein	-	-	-	-	-	-	-
gene01094	Scaffold3	407677	408294	-	618	cytidine deaminase-like protein	Bifunctional protein RIB2 OS=Saccharomyces cerevisiae (strain ATCC 204508 / S288c) OX=559292 GN=RIB2 PE=1 SV=1	PF18785.2;PF00383.24	COG0117	H	-	-	GO:0003824
gene01095	Scaffold3	408445	411445	+	3001	hypothetical protein	Uncharacterized J domain-containing protein C1071.09c OS=Schizosaccharomyces pombe (strain 972 / ATCC 24843) OX=284812 GN=SPAC1071.09c PE=3 SV=1	PF00226.32	COG2214	O	-	K09529	-
gene01096	Scaffold3	412855	413853	+	999	hypothetical protein	-	-	-	-	-	-	-
gene01097	Scaffold3	413937	414269	-	333	-	-	-	-	-	-	-	-
gene01098	Scaffold3	415297	416883	+	1587	histone-arginine methyltransferase CARM1	Ribosomal protein arginine N-methyltransferase rmt3 OS=Schizosaccharomyces pombe (strain 972 / ATCC 24843) OX=284812 GN=rmt3 PE=1 SV=3	PF06325.14;PF13847.7;PF13649.7;PF08241.13;PF13489.7;PF05175.15	ENOG410XQYH	S	-	K11436	GO:0005488;GO:0003824
gene01099	Scaffold3	417448	421808	+	4361	hypothetical protein	Regulator of V-ATPase in vacuolar membrane protein 1 OS=Saccharomyces cerevisiae (strain ATCC 204508 / S288c) OX=559292 GN=RAV1 PE=1 SV=1	PF12234.9	ENOG410XPUM	S	-	-	-
gene01100	Scaffold3	422940	423158	-	219	-	-	-	-	-	-	-	-
gene01101	Scaffold3	423305	423616	-	312	-	-	-	-	-	-	-	-
gene01102	Scaffold3	425741	427249	+	1509	hypothetical protein	-	-	-	-	-	-	-
gene01103	Scaffold3	428356	429489	+	1134	amino acid transporter	Choline transport protein OS=Saccharomyces cerevisiae (strain ATCC 204508 / S288c) OX=559292 GN=HNM1 PE=1 SV=1	PF13520.7;PF00324.22	COG0531	E	-	-	GO:0005215;GO:0044425
gene01104	Scaffold3	431771	433600	+	1830	hypothetical protein	-	-	-	-	-	-	-
gene01105	Scaffold3	433874	434464	+	591	-	-	-	-	-	-	-	-
gene01106	Scaffold3	435466	436473	+	1008	hypothetical protein	-	-	-	-	-	-	-
gene01107	Scaffold3	438795	440064	+	1270	CBD9-like protein	Cytochrome b561 and DOMON domain-containing protein At3g61750 OS=Arabidopsis thaliana OX=3702 GN=At3g61750 PE=3 SV=1	PF16010.6;PF03351.18	ENOG4111GYP	S	-	-	GO:0044425;GO:0008152
gene01108	Scaffold3	440242	446835	-	6594	hypothetical protein	-	PF01544.19	ENOG410Y63N	S	-	-	GO:0044425
gene01109	Scaffold3	447636	448496	+	861	hypothetical protein	-	PF13468.7	ENOG41128KM	S	-	-	-
gene01110	Scaffold3	449236	449743	+	508	hypothetical protein	-	-	-	-	-	-	-
gene01111	Scaffold3	450788	451499	-	712	hypothetical protein	-	-	ENOG41128KM	S	-	-	-
gene01112	Scaffold3	451954	453511	-	1558	hypothetical protein	Pirin OS=Homo sapiens OX=9606 GN=PIR PE=1 SV=1	PF05726.14;PF02678.17	COG1741	S	-	K06911	-
gene01113	Scaffold3	455022	456898	+	1877	hypothetical protein	-	PF00753.28	ENOG410ZTEN	S	-	-	GO:0044425
gene01114	Scaffold3	457567	459389	-	1823	Cel61b	Endoglucanase-7 OS=Hypocrea jecorina (strain QM6a) OX=431241 GN=cel61b PE=1 SV=3	PF03443.15	ENOG4110K71	G	-	-	GO:0003824
gene01115	Scaffold3	461771	462837	-	1067	NAD(P)-binding protein	Oxidoreductase BOA1 OS=Botryotinia fuckeliana (strain B05.10) OX=332648 GN=BOA1 PE=2 SV=1	PF05368.14;PF13460.7;PF01370.22;PF08659.11	-	-	-	-	-
gene01116	Scaffold3	463806	464762	+	957	NAD(P)-binding protein	NmrA-like family domain-containing protein 1 OS=Gallus gallus OX=9031 GN=NMRAL1 PE=2 SV=1	PF05368.14;PF13460.7;PF01073.20;PF01370.22	COG0702	G;M	-	-	-
gene01117	Scaffold3	468273	469307	-	1035	DHS-like NAD/FAD-binding domain-containing protein	NAD-dependent protein deacylase OS=Candida albicans (strain SC5314 / ATCC MYA-2876) OX=237561 GN=CAALFM_C102740CA PE=3 SV=1	PF02146.18	COG0846	K	-	-	GO:0005488;GO:0003824
gene01118	Scaffold3	469457	471130	+	1674	xaa-Pro aminopeptidase-like protein	Intermediate cleaving peptidase 55 OS=Saccharomyces cerevisiae (strain ATCC 204508 / S288c) OX=559292 GN=ICP55 PE=1 SV=1	PF00557.25;PF05195.17	COG0006	E	-	K18573	GO:0005488;GO:0003824
gene01119	Scaffold3	471312	471831	-	520	-	-	-	-	-	-	-	-
gene01120	Scaffold3	472328	473449	+	1122	hypothetical protein	-	-	ENOG410YKKT	S	-	-	-
gene01121	Scaffold3	473608	474490	-	883	uncharacterized protein BU26DRAFT_524875	-	-	-	-	-	-	-
gene01122	Scaffold3	476701	478657	-	1957	PAP1-domain-containing protein	AP-1-like transcription factor yap1 OS=Neosartorya fumigata (strain ATCC MYA-4609 / Af293 / CBS 101355 / FGSC A1100) OX=330879 GN=yap1 PE=3 SV=1	PF08601.11;PF00170.22	ENOG410YCPJ	K	-	-	GO:0140110
gene01123	Scaffold3	480141	481166	+	1026	hypothetical protein	-	-	ENOG4110IGD	A	SPF30	K12839	-
gene01124	Scaffold3	482107	485871	+	3765	PAB-dependent poly(A)-specific ribonuclease subunit PAN2	PAN2-PAN3 deadenylation complex catalytic subunit PAN2 OS=Phaeosphaeria nodorum (strain SN15 / ATCC MYA-4574 / FGSC 10173) OX=321614 GN=PAN2 PE=3 SV=1	PF13423.7;PF00929.25	COG0847	L	-	K12571	GO:0005488;GO:0003824;GO:0032991;GO:0044464;GO:0065007;GO:0008152;GO:0009987
gene01125	Scaffold3	487204	491572	+	4369	kinase-like protein	Mitogen-activated protein kinase kinase kinase A OS=Dictyostelium discoideum OX=44689 GN=mkkA PE=1 SV=2	PF00069.26;PF07714.18;PF00620.28;PF00018.29;PF07653.18	COG0515	T	-	-	GO:0005488;GO:0003824
gene01126	Scaffold3	491917	492867	-	951	kinase-like protein	-	PF01636.24	ENOG4111SP5	S	-	-	GO:0003824
gene01127	Scaffold3	494337	494708	+	372	hypothetical protein	-	-	ENOG4111DYN	S	-	-	-
gene01128	Scaffold3	496809	498437	+	1629	transposase	Pogo transposable element with KRAB domain OS=Homo sapiens OX=9606 GN=POGK PE=1 SV=2	PF03184.20;PF03221.17	ENOG4110DDB	S	-	-	GO:0005488
gene01129	Scaffold3	498770	499681	+	912	hexaprenyldihydroxybenzoate methyltransferase, mitochondrial precursor	Ubiquinone biosynthesis O-methyltransferase, mitochondrial OS=Candida albicans OX=5476 GN=COQ3 PE=3 SV=1	PF13489.7;PF08241.13;PF13649.7;PF08242.13;PF13847.7	COG2227	H	-	-	GO:0003824;GO:0044425;GO:0044422;GO:0044464;GO:0008152;GO:0009987
gene01130	Scaffold3	499953	500404	-	452	hypothetical protein	54S ribosomal protein L27, mitochondrial OS=Schizosaccharomyces pombe (strain 972 / ATCC 24843) OX=284812 GN=mrpl27 PE=3 SV=1	PF09809.10	ENOG4111ND6	S	-	K17422	-
gene01131	Scaffold3	500627	503629	+	3003	Utp14-domain-containing protein	U3 small nucleolar RNA-associated protein 14 OS=Saccharomyces cerevisiae (strain ATCC 204508 / S288c) OX=559292 GN=UTP14 PE=1 SV=1	PF04615.14	COG5644	S	-	K14567	GO:0032991;GO:0008152;GO:0009987
gene01132	Scaffold3	505286	507825	+	2540	glycoside hydrolase family 81 protein	Probable endo-1,3(4)-beta-glucanase ARB_01444 OS=Arthroderma benhamiae (strain ATCC MYA-4681 / CBS 112371) OX=663331 GN=ARB_01444 PE=1 SV=1	PF17652.2;PF03639.14	COG5498	M	-	K01180	GO:0003824
gene01133	Scaffold3	508463	509858	-	1396	vacuolar calcium ion transporter-like protein /H(+) exchanger	Vacuolar calcium ion transporter OS=Saccharomyces cerevisiae (strain ATCC 204508 / S288c) OX=559292 GN=VCX1 PE=1 SV=1	PF01699.25;PF01699.25	COG0387	P	chaA	K07300	GO:0005215;GO:0005623;GO:0044425;GO:0044422;GO:0016020;GO:0044464;GO:0065007;GO:0009987
gene01134	Scaffold3	510291	514307	-	4017	hypothetical protein	GDP-fucose transporter 1 OS=Dictyostelium discoideum OX=44689 GN=slc35c1 PE=3 SV=1	-	ENOG410ZZX4	S	-	-	GO:0044425
gene01135	Scaffold3	514773	516976	+	2204	HET-domain-containing protein	-	PF06985.12	-	-	-	-	-
gene01136	Scaffold3	519003	522210	+	3208	hypothetical protein	Laccase-1 OS=Botryotinia fuckeliana OX=40559 GN=lcc1 PE=2 SV=3	PF07731.15;PF07732.16;PF00394.23;PF14295.7	COG2132	Q	-	-	GO:0005488;GO:0003824
gene01137	Scaffold3	526427	527795	+	1369	subtilisin-like serine protease-like protein PR1A	Cuticle-degrading protease OS=Metarhizium anisopliae OX=5530 GN=PR1 PE=1 SV=1	PF00082.23;PF05922.17	COG1404	O	-	-	GO:0003824
gene01138	Scaffold3	532336	533647	+	1312	subtilisin-like protein	Cuticle-degrading protease OS=Metarhizium anisopliae OX=5530 GN=PR1 PE=1 SV=1	PF00082.23;PF05922.17	COG1404	O	-	-	GO:0003824
gene01139	Scaffold3	534242	536248	-	2007	hypothetical protein	-	-	ENOG41112CJ	S	-	-	-
gene01140	Scaffold3	536963	538748	-	1786	MFS transporter	Uncharacterized transporter C1002.16c OS=Schizosaccharomyces pombe (strain 972 / ATCC 24843) OX=284812 GN=SPAC1002.16c PE=3 SV=1	PF07690.17;PF00083.25	COG0477	G	-	-	GO:0005215;GO:0044425
gene01141	Scaffold3	539477	540889	-	1413	hypothetical protein	-	-	-	-	-	-	-
gene01142	Scaffold3	541733	542413	-	681	hypothetical protein	-	-	ENOG4111GTS	S	-	-	GO:0044425
gene01143	Scaffold3	542992	550690	-	7699	hypothetical protein	Exocyst complex component 1 OS=Homo sapiens OX=9606 GN=EXOC1 PE=1 SV=4	PF09763.10;PF15277.7	ENOG410XQEE	S	SEC3	K19983	GO:0032991;GO:0044464;GO:0009987;GO:0051179
gene01144	Scaffold3	551180	552448	+	1269	hypothetical protein	-	PF05022.13	ENOG4111U5P	S	-	-	GO:0044422;GO:0043226;GO:0044464
gene01145	Scaffold3	552952	553299	-	348	hypothetical protein	ATP synthase assembly factor FMC1, mitochondrial OS=Saccharomyces cerevisiae (strain ATCC 204508 / S288c) OX=559292 GN=FMC1 PE=1 SV=1	PF13233.7	ENOG41121NA	S	-	-	GO:0043226;GO:0044464;GO:0071840;GO:0009987
gene01146	Scaffold3	553502	554911	+	1410	hypothetical protein	Probable GTP-binding protein EngB OS=Mesorhizobium japonicum (strain LMG 29417 / CECT 9101 / MAFF 303099) OX=266835 GN=engB PE=3 SV=1	PF01926.24	COG0218	S	engB	K03978	GO:0005488
gene01147	Scaffold3	555280	557153	-	1874	aminotransferase	Probable aspartate/prephenate aminotransferase OS=Aquifex aeolicus (strain VF5) OX=224324 GN=aspC PE=3 SV=1	PF00155.22	COG0436	E	-	-	GO:0005488;GO:0003824;GO:0008152
gene01148	Scaffold3	558703	561455	-	2753	vacuolar ATP synthase-like protein 98 kDa subunit	V-type proton ATPase subunit a OS=Neurospora crassa (strain ATCC 24698 / 74-OR23-1A / CBS 708.71 / DSM 1257 / FGSC 987) OX=367110 GN=vph-1 PE=3 SV=1	PF01496.20	COG1269	C	ATP6N	K02154	GO:0005215;GO:0032991;GO:0044425;GO:0044422;GO:0044464
gene01149	Scaffold3	562032	563845	-	1814	hypothetical protein	-	-	ENOG410XPB3	S	-	-	-
gene01150	Scaffold3	564971	568062	-	3092	Piwi-domain-containing protein	Protein argonaute MEL1 OS=Oryza sativa subsp. japonica OX=39947 GN=MEL1 PE=2 SV=1	PF02171.18;PF16486.6;PF08699.11;PF16488.6;PF02170.23	ENOG410XP07	J	-	-	GO:0005488;GO:0065007;GO:0009987
gene01151	Scaffold3	569547	570654	+	1108	30S ribosomal protein-like protein S7	37S ribosomal protein S7, mitochondrial OS=Saccharomyces cerevisiae (strain ATCC 204508 / S288c) OX=559292 GN=RSM7 PE=1 SV=1	PF00177.22	COG0049	J	rpsG	K02992	GO:0032991;GO:0043226;GO:0044464;GO:0008152;GO:0009987
gene01152	Scaffold3	571636	573707	+	2072	hypothetical protein	Uncharacterized protein C167.05 OS=Schizosaccharomyces pombe (strain 972 / ATCC 24843) OX=284812 GN=SPAC167.05 PE=1 SV=2	PF00582.27	COG0589	T	-	-	-
gene01153	Scaffold3	574697	576952	+	2256	hypothetical protein	-	PF06985.12	ENOG41112I9	S	-	-	GO:0003824;GO:0008152
gene01154	Scaffold3	578459	580911	-	2453	SEC1 family transport protein-like protein SLY1	Protein sly1 OS=Schizosaccharomyces pombe (strain 972 / ATCC 24843) OX=284812 GN=sly1 PE=3 SV=1	PF00995.24	COG5158	U	SLY1	K19998	GO:0009987;GO:0051179
gene01155	Scaffold3	582223	585639	+	3417	hypothetical protein	-	PF18345.2;PF00642.25	ENOG4112A5G	S	-	-	GO:0005488
gene01156	Scaffold3	586719	588857	+	2139	hypothetical protein	-	PF09405.11	ENOG4111JIU	S	-	-	-
gene01157	Scaffold3	591031	592577	-	1547	hypothetical protein	Unsaturated glucuronyl hydrolase OS=Formosa agariphila (strain DSM 15362 / KCTC 12365 / LMG 23005 / KMM 3901) OX=1347342 GN=BN863_21900 PE=1 SV=1	PF07470.14	ENOG410XPY2	S	-	-	GO:0003824;GO:0008152
gene01158	Scaffold3	593286	594641	+	1356	glycoside hydrolase	Glycosyl hydrolase 5 family protein OS=Chamaecyparis obtusa OX=13415 PE=1 SV=1	PF00150.19	-	-	-	-	GO:0003824;GO:0008152
gene01159	Scaffold3	595692	597464	+	1773	MFS general substrate transporter	MFS transporter PfmaC OS=Pestalotiopsis fici (strain W106-1 / CGMCC3.15140) OX=1229662 GN=PfmaC PE=2 SV=1	PF07690.17	COG0477	G	-	-	GO:0005215;GO:0044425
gene01160	Scaffold3	603104	604189	+	1086	HET-domain-containing protein	Heterokaryon incompatibility protein 6, OR allele OS=Neurospora crassa (strain ATCC 24698 / 74-OR23-1A / CBS 708.71 / DSM 1257 / FGSC 987) OX=367110 GN=het-6 PE=4 SV=1	PF06985.12	-	-	-	-	-
gene01161	Scaffold3	605451	607752	+	2302	NAD(P)-binding protein	Endoplasmic reticulum vesicle protein 25 OS=Emericella nidulans (strain FGSC A4 / ATCC 38163 / CBS 112.46 / NRRL 194 / M139) OX=227321 GN=erv25 PE=3 SV=1	PF13561.7;PF01105.25;PF00106.26;PF08659.11	COG1028	S	-	-	GO:0003824
gene01162	Scaffold3	608148	609830	-	1683	nagb/rpia/CoA transferase-like protein	Methylthioribose-1-phosphate isomerase OS=Natranaerobius thermophilus (strain ATCC BAA-1301 / DSM 18059 / JW/NM-WN-LF) OX=457570 GN=mtnA PE=3 SV=1	PF01008.18	ENOG411271N	J	-	-	GO:0003824;GO:0008152;GO:0009987
gene01163	Scaffold3	610749	611600	+	852	hypothetical protein	-	-	ENOG410ZG1Q	S	-	-	GO:0044425
gene01164	Scaffold3	612318	613416	+	1099	hypothetical protein	-	PF11309.9	ENOG4111HZ2	S	-	-	GO:0044425
gene01165	Scaffold3	613858	616557	+	2700	uncharacterized protein BDZ99DRAFT_493248	Heterokaryon incompatibility protein 6, OR allele OS=Neurospora crassa (strain ATCC 24698 / 74-OR23-1A / CBS 708.71 / DSM 1257 / FGSC 987) OX=367110 GN=het-6 PE=4 SV=1	PF06985.12	ENOG410YGPR	S	-	-	GO:0044425
gene01166	Scaffold3	617179	618796	+	1618	hexose transporter-like protein	Lactose permease OS=Kluyveromyces lactis (strain ATCC 8585 / CBS 2359 / DSM 70799 / NBRC 1267 / NRRL Y-1140 / WM37) OX=284590 GN=LAC12 PE=3 SV=1	PF00083.25;PF07690.17	ENOG410XNQK	G	-	-	GO:0005215;GO:0044425
gene01167	Scaffold3	619528	620911	-	1384	ketol-acid reductoisomerase	Ketol-acid reductoisomerase, mitochondrial OS=Neurospora crassa (strain ATCC 24698 / 74-OR23-1A / CBS 708.71 / DSM 1257 / FGSC 987) OX=367110 GN=ilv-2 PE=3 SV=2	PF07991.13;PF01450.20	COG0059	E	ilvC	K00053	GO:0005488;GO:0003824;GO:0044422;GO:0043226;GO:0009295;GO:0044464;GO:0008152;GO:0071840;GO:0009987
gene01168	Scaffold3	621743	622488	-	746	ubiquitin-conjugating enzyme/RWD-like protein	NEDD8-conjugating enzyme UBC12 OS=Yarrowia lipolytica (strain CLIB 122 / E 150) OX=284591 GN=UBC12 PE=3 SV=1	PF00179.27	ENOG410XS81	O	UBC12	K10579	GO:0005488;GO:0003824
gene01169	Scaffold3	623136	623957	+	822	5-amino-6-uracil reductase-like protein	2,5-diamino-6-ribosylamino-4(3H)-pyrimidinone 5'-phosphate reductase OS=Debaryomyces hansenii (strain ATCC 36239 / CBS 767 / JCM 1990 / NBRC 0083 / IGC 2968) OX=284592 GN=RIB7 PE=3 SV=1	PF01872.18	COG1985	H	arfC	K14654	GO:0003824;GO:0008152;GO:0009987
gene01170	Scaffold3	624004	625047	-	1044	hypothetical protein	Uncharacterized protein C57A10.07 OS=Schizosaccharomyces pombe (strain 972 / ATCC 24843) OX=284812 GN=SPAC57A10.07 PE=4 SV=1	-	ENOG4111HI1	S	-	-	-
gene01171	Scaffold3	626191	626564	+	374	-	-	-	-	-	-	-	-
gene01172	Scaffold3	626833	629751	+	2919	hypothetical protein	Chitin synthase G OS=Neosartorya fumigata (strain ATCC MYA-4609 / Af293 / CBS 101355 / FGSC A1100) OX=330879 GN=chsG PE=2 SV=2	PF01644.18;PF08407.12;PF03142.16;PF13632.7	COG1215	M	-	K00698	GO:0003824;GO:0044425;GO:0016020;GO:0044464;GO:0008152;GO:0071840;GO:0009987
gene01173	Scaffold3	631435	633570	-	2136	hypothetical protein	-	PF10022.10	COG4289	S	-	-	-
gene01174	Scaffold3	634066	636779	+	2714	hypothetical protein	Citrinin biosynthesis transcriptional activator mrl3 OS=Monascus ruber OX=89489 GN=ctnA PE=2 SV=1	PF04082.19;PF00172.19	ENOG4111F28	S	-	-	GO:0140110;GO:0005488;GO:0043226;GO:0044464;GO:0008152;GO:0009987
gene01175	Scaffold3	637241	639487	-	2247	class I glutamine amidotransferase-like protein	Glutathione-independent glyoxalase HSP31 OS=Saccharomyces cerevisiae (strain ATCC 204508 / S288c) OX=559292 GN=HSP31 PE=1 SV=1	PF13649.7;PF08241.13;PF08242.13;PF13847.7;PF13489.7;PF01209.19;PF05175.15	COG0693	S	HSP31	K22211	GO:0003824;GO:0008152;GO:0009987
gene01176	Scaffold3	639807	641570	-	1764	hypothetical protein	-	-	ENOG410YJSM	S	-	-	GO:0044425
gene01177	Scaffold3	643307	644104	-	798	hypothetical protein	-	-	ENOG4111T5D	S	-	-	GO:0044425
gene01178	Scaffold3	645480	647889	+	2410	hypothetical protein	-	-	ENOG410ZIQG	S	-	-	GO:0003824
gene01179	Scaffold3	648200	649595	+	1396	hypothetical protein	-	-	-	-	-	-	-
gene01180	Scaffold3	649902	650762	-	861	alpha/beta-hydrolase	Magnesium-chelatase 30 kDa subunit OS=Rhodobacter capsulatus OX=1061 GN=bchO PE=3 SV=1	PF12697.8;PF00561.21;PF12146.9;PF11216.9	ENOG4111M7S	S	-	-	GO:0003824
gene01181	Scaffold3	651354	654410	-	3057	intracellular protein transport protein	Intracellular protein transport protein USO1 OS=Saccharomyces cerevisiae (strain ATCC 204508 / S288c) OX=559292 GN=USO1 PE=1 SV=2	PF04869.15;PF04871.14	ENOG410XRCG	U	-	K20361	GO:0044422;GO:0016020;GO:0044464;GO:0071840;GO:0009987;GO:0051179
gene01182	Scaffold3	655116	658460	+	3345	XRN1	5'-3' exoribonuclease 2 OS=Neosartorya fumigata (strain ATCC MYA-4609 / Af293 / CBS 101355 / FGSC A1100) OX=330879 GN=rat1 PE=3 SV=4	PF17846.2;PF03159.19	COG5049	A;D;L	-	-	GO:0005488;GO:0003824;GO:0044422;GO:0043226;GO:0044464;GO:0065007;GO:0008152;GO:0071840;GO:0009987
gene01183	Scaffold3	660403	661241	-	839	-	-	-	-	-	-	-	-
gene01184	Scaffold3	662304	663095	+	792	predicted protein	-	-	-	-	-	-	-
gene01185	Scaffold3	664108	664586	-	479	-	-	-	-	-	-	-	-
gene01186	Scaffold3	665130	665402	+	273	-	-	-	-	-	-	-	-
gene01187	Scaffold3	665982	667112	+	1131	pectin lyase-like protein	-	PF13229.7;PF05048.14	ENOG4110W64	S	-	-	GO:0003824
gene01188	Scaffold3	668468	669532	-	1065	atp-dependent dna helicase mer3	-	-	-	-	-	-	GO:0005215;GO:0005488;GO:0003824;GO:0044425;GO:0044422;GO:0016020;GO:0044464
gene01189	Scaffold3	671056	674772	-	3717	ATP-dependent DNA helicase MER3	ATP-dependent DNA helicase MER3 OS=Saccharomyces cerevisiae (strain ATCC 204508 / S288c) OX=559292 GN=HFM1 PE=1 SV=3	PF02889.17;PF00270.30;PF04851.16;PF00271.32	COG1204	L	MER3	K15271	-
gene01190	Scaffold3	675332	676700	-	1369	hypothetical protein	UDP-galactose transporter OS=Schizosaccharomyces pombe (strain 972 / ATCC 24843) OX=284812 GN=gms1 PE=2 SV=3	PF04142.16;PF08449.12	COG0697	E;G	MER3	K15271	GO:0005215;GO:0005488;GO:0003824;GO:0044425;GO:0044422;GO:0016020;GO:0044464
gene01191	Scaffold3	678298	682265	+	3968	kinase-like protein	-	PF00069.26;PF07714.18	-	-	-	-	GO:0005488;GO:0003824;GO:0044425
gene01192	Scaffold3	683227	684306	+	1080	hypothetical protein	-	-	ENOG4111I2F	S	-	-	GO:0044425
gene01193	Scaffold3	684585	691424	-	6840	filament-forming protein	Protein MLP1 homolog OS=Chaetomium thermophilum (strain DSM 1495 / CBS 144.50 / IMI 039719) OX=759272 GN=MLP1 PE=3 SV=1	PF07926.13	ENOG410XSA1	U	MLP2	K09291	GO:0051179
gene01194	Scaffold3	691857	692651	+	795	transcription initiation factor IIE, beta subunit	Transcription initiation factor IIE subunit beta OS=Schizosaccharomyces pombe (strain 972 / ATCC 24843) OX=284812 GN=tfa2 PE=1 SV=2	PF18121.2;PF02186.16	COG5174	K	TFA2	K03137	GO:0005488;GO:0032991;GO:0044422;GO:0044464;GO:0008152;GO:0009987
gene01195	Scaffold3	692864	694926	-	2063	carboxypeptidase S	Carboxypeptidase S OS=Saccharomyces cerevisiae (strain ATCC 204508 / S288c) OX=559292 GN=CPS1 PE=1 SV=2	PF01546.29;PF07687.15	COG0624	E	-	K01293	GO:0005488;GO:0003824;GO:0044425
gene01196	Scaffold3	696832	698632	-	1801	hypothetical protein	Lactose permease OS=Kluyveromyces lactis (strain ATCC 8585 / CBS 2359 / DSM 70799 / NBRC 1267 / NRRL Y-1140 / WM37) OX=284590 GN=LAC12 PE=3 SV=1	PF00083.25;PF07690.17	ENOG410XNQK	G	-	-	GO:0005215;GO:0044425
gene01197	Scaffold3	699965	700979	-	1015	-	-	-	-	-	-	-	-
gene01198	Scaffold3	701930	702970	+	1041	uncharacterized protein P153DRAFT_398793	-	-	-	-	-	-	GO:0003824
gene01199	Scaffold3	704000	708373	-	4374	hypothetical protein	-	-	ENOG410Y95Y	S	-	-	GO:0044425
gene01200	Scaffold3	709223	710005	+	783	NAD(P)-binding protein	Uncharacterized oxidoreductase DltE OS=Bacillus subtilis (strain 168) OX=224308 GN=dltE PE=3 SV=2	PF00106.26;PF13561.7;PF08659.11;PF08643.11	COG3967	M	-	-	-
gene01201	Scaffold3	710451	711215	+	765	SH3 domain-containing protein	[PSI+] inducibility protein 3 OS=Saccharomyces cerevisiae (strain ATCC 204508 / S288c) OX=559292 GN=PIN3 PE=1 SV=1	PF00018.29;PF14604.7;PF07653.18	ENOG4111WAJ	S	-	K20522	-
gene01202	Scaffold3	711934	714177	+	2244	HET-domain-containing protein	-	PF06985.12	ENOG410YFXX	S	-	-	-
gene01203	Scaffold3	715022	715999	-	978	hypothetical protein	-	-	ENOG41112IN	S	-	-	-
gene01204	Scaffold3	719157	720635	-	1479	glucan 1,3-beta-glucosidase precursor	Glucan 1,3-beta-glucosidase OS=Yarrowia lipolytica (strain CLIB 122 / E 150) OX=284591 GN=EXG1 PE=3 SV=2	PF00150.19	COG2730	G	-	K01210	GO:0003824;GO:0008152
gene01205	Scaffold3	721634	722344	-	711	glycosyltransferase family 1 protein	UDP-N-acetylglucosamine transferase subunit alg13 OS=Neosartorya fumigata (strain ATCC MYA-4609 / Af293 / CBS 101355 / FGSC A1100) OX=330879 GN=alg13 PE=3 SV=2	PF04101.17	COG5017	S	-	K07432	GO:0003824;GO:0043226;GO:0044464
gene01206	Scaffold3	722627	723796	+	1170	hypothetical protein	37S ribosomal protein S24, mitochondrial OS=Saccharomyces cerevisiae (strain ATCC 204508 / S288c) OX=559292 GN=RSM24 PE=1 SV=1	PF10213.10	ENOG410ZX0Y	S	-	K17413	GO:0005198;GO:0043226;GO:0044464;GO:0008152;GO:0009987
gene01207	Scaffold3	724397	725549	-	1153	hypothetical protein	-	PF14612.7	ENOG410Y2HZ	S	-	-	GO:0032991;GO:0044422;GO:0044464;GO:0071840;GO:0009987
gene01208	Scaffold3	726106	726809	+	704	Orm1 type endoplasmic reticulum protein	Uncharacterized protein C119.09c OS=Schizosaccharomyces pombe (strain 972 / ATCC 24843) OX=284812 GN=SPBC119.09c PE=2 SV=3	PF04061.15	COG5081	S	-	-	GO:0032991;GO:0005623;GO:0044425;GO:0044422;GO:0016020;GO:0044464;GO:0065007;GO:0008152;GO:0009987
gene01209	Scaffold3	727141	728924	+	1784	Sodium/hydrogen exchanger	Na(+)/H(+) antiporter OS=Saccharomyces cerevisiae (strain ATCC 204508 / S288c) OX=559292 GN=NHA1 PE=1 SV=1	PF00999.22	COG0025	P	-	-	GO:0005215;GO:0044425;GO:0044422;GO:0016020;GO:0044464
gene01210	Scaffold3	729765	730915	+	1151	-	-	-	-	-	-	-	-
gene01211	Scaffold3	731774	734934	+	3161	hypothetical protein	-	PF11915.9;PF11915.9	-	-	crcB	K06199	GO:0044425
gene01212	Scaffold3	735913	738207	-	2295	HET-domain-containing protein	-	PF06985.12	ENOG4111587	S	-	-	-
gene01213	Scaffold3	739631	741722	+	2092	hypothetical protein	-	PF00583.26	ENOG41123CT	S	-	-	GO:0044425
gene01214	Scaffold3	742417	743804	+	1388	adenine nucleotide alpha hydrolases-like protein	Cytoplasmic tRNA 2-thiolation protein 1 OS=Aspergillus niger (strain CBS 513.88 / FGSC A1513) OX=425011 GN=ncs6 PE=3 SV=1	PF16503.6;PF01171.21	COG0037	D	NCS6	K14168	GO:0005488;GO:0003824;GO:0044464;GO:0008152;GO:0009987
gene01215	Scaffold3	744584	747643	-	3060	glycoside hydrolase family 31 protein	Probable alpha/beta-glucosidase agdC OS=Aspergillus terreus (strain NIH 2624 / FGSC A1156) OX=341663 GN=agdC PE=3 SV=1	PF01055.27;PF16863.6;PF13802.7	COG1501	G	malZ	K01187	GO:0005488;GO:0003824;GO:0008152
gene01216	Scaffold3	749219	749913	+	695	magnesium-dependent phosphatase-1	Putative magnesium-dependent phosphatase P8B7.31 OS=Schizosaccharomyces pombe (strain 972 / ATCC 24843) OX=284812 GN=SPBP8B7.31 PE=1 SV=2	PF12689.8	ENOG4111PHW	S	-	K17619	GO:0003824
gene01217	Scaffold3	750144	752033	-	1890	acylase ACY 1	Glutathione hydrolase-like YwrD proenzyme OS=Bacillus subtilis (strain 168) OX=224308 GN=ywrD PE=1 SV=1	PF01019.22	COG0405	E	ggt	K00681	-
gene01218	Scaffold3	752476	753849	+	1374	hypothetical protein	Peptide chain release factor 1, mitochondrial OS=Kluyveromyces lactis (strain ATCC 8585 / CBS 2359 / DSM 70799 / NBRC 1267 / NRRL Y-1140 / WM37) OX=284590 GN=MRF1 PE=3 SV=1	PF03462.19;PF00472.21	COG0216	J	prfA	K02835	GO:0005488
gene01219	Scaffold3	755201	757198	+	1998	MFS general substrate transporter	Trichothecene efflux pump TRI12 OS=Fusarium sporotrichioides OX=5514 GN=TRI12 PE=2 SV=1	PF06609.14;PF07690.17	ENOG410XNQK	G	-	-	GO:0005215;GO:0044425
gene01220	Scaffold3	760078	762921	+	2844	hypothetical protein	-	-	ENOG4111226	S	-	-	-
gene01221	Scaffold3	764004	764814	-	811	60S ribosomal protein-like protein L6	54S ribosomal protein L6, mitochondrial OS=Saccharomyces cerevisiae (strain ATCC 204508 / S288c) OX=559292 GN=MRPL6 PE=1 SV=2	PF00347.24;PF00347.24	COG0097	J	rplF	K02933	GO:0005198;GO:0005488;GO:0032991;GO:0043226;GO:0044464;GO:0008152;GO:0009987
gene01222	Scaffold3	765282	766955	+	1674	hypothetical protein	-	PF04163.13	ENOG410YGBR	S	-	-	GO:0044425;GO:0022414;GO:0071840;GO:0009987
gene01223	Scaffold3	767670	769303	-	1634	hypothetical protein	Synembryn-like protein C3E7.04c OS=Schizosaccharomyces pombe (strain 972 / ATCC 24843) OX=284812 GN=SPBC3E7.04c PE=3 SV=1	PF10165.10	ENOG410ZSXD	S	-	-	-
gene01224	Scaffold3	769993	777905	+	7913	hypothetical protein	Alcohol dehydrogenase [acceptor] OS=Pseudomonas oleovorans OX=301 GN=alkJ PE=1 SV=1	PF12231.9;PF00732.20;PF05199.14	ENOG410Y4IM	S	-	-	-
gene01225	Scaffold3	778522	779631	+	1110	galactose mutarotase-like protein	Glucose-6-phosphate 1-epimerase OS=Saccharomyces cerevisiae (strain ATCC 204508 / S288c) OX=559292 GN=YMR099C PE=1 SV=1	PF01263.21	COG0676	G	-	K01792	GO:0005488;GO:0003824;GO:0008152
gene01226	Scaffold3	780302	786521	+	6220	protein kinase	Probable serine/threonine-protein kinase iksA OS=Dictyostelium discoideum OX=44689 GN=iksA PE=3 SV=1	PF00069.26;PF07714.18;PF06657.14;PF14197.7	ENOG410Y3WQ	S	-	-	GO:0005488;GO:0003824
gene01227	Scaffold3	787707	789601	+	1895	GMC oxidoreductase	Cellobiose dehydrogenase OS=Phanerochaete chrysosporium OX=5306 GN=CDH-1 PE=1 SV=1	PF00732.20;PF05199.14;PF13450.7	COG2303	E	-	K19069	GO:0005488;GO:0003824
gene01228	Scaffold3	790117	791532	+	1416	PLC-like phosphodiesterase	-	-	ENOG4111QT3	S	-	-	GO:0003824;GO:0008152
gene01229	Scaffold3	792208	793897	+	1690	cytochrome P450	Cytochrome P450 monooxygenase yanH OS=Aspergillus niger (strain ATCC 1015 / CBS 113.46 / FGSC A1144 / LSHB Ac4 / NCTC 3858a / NRRL 328 / USDA 3528.7) OX=380704 GN=yanH PE=1 SV=1	PF00067.23	COG2124	Q	-	-	-
gene01230	Scaffold3	793983	795047	-	1065	3(2),5-bisphosphate nucleotidase HAL2	3'(2'),5'-bisphosphate nucleotidase OS=Emericella nidulans (strain FGSC A4 / ATCC 38163 / CBS 112.46 / NRRL 194 / M139) OX=227321 GN=AN1769 PE=1 SV=1	PF00459.26	COG1218	P	cysQ	K01082	GO:0003824;GO:0008152;GO:0009987
gene01231	Scaffold3	795700	797231	+	1532	zf-C3HC-domain-containing protein	mRNA export factor rsm1 OS=Schizosaccharomyces pombe (strain 972 / ATCC 24843) OX=284812 GN=rsm1 PE=4 SV=1	PF07967.14;PF07967.14;PF08600.11	ENOG410Y2HJ	S	-	-	-
gene01232	Scaffold3	797498	800139	-	2642	S-adenosyl-L-methionine-dependent methyltransferase	Multisite-specific tRNA:(cytosine-C(5))-methyltransferase trm4b OS=Schizosaccharomyces pombe (strain 972 / ATCC 24843) OX=284812 GN=trm4b PE=1 SV=2	PF01189.18	COG0144	J	TRM4	K15334	GO:0005488;GO:0003824
gene01233	Scaffold3	800384	801262	+	879	60s ribosomal protein-like protein l7	60S ribosomal protein L7 OS=Debaryomyces hansenii (strain ATCC 36239 / CBS 767 / JCM 1990 / NBRC 0083 / IGC 2968) OX=284592 GN=RPL7 PE=3 SV=1	PF08079.13;PF00327.21	COG1841	J	RPL7	K02937	GO:0005198;GO:0032991;GO:0044422;GO:0044464;GO:0008152;GO:0009987
gene01234	Scaffold3	802473	805696	-	3224	hypothetical protein	-	-	ENOG4111NVH	S	-	-	-
gene01235	Scaffold3	805797	806285	+	489	-	-	-	-	-	-	-	-
gene01236	Scaffold3	806850	808950	-	2101	hypothetical protein	Transcription factor sdnS OS=Sordaria araneosa OX=573841 GN=sdnS PE=3 SV=1	-	ENOG41112JS	S	-	-	-
gene01237	Scaffold3	810511	811362	-	852	zinc finger ring-type protein	Uncharacterized RING finger protein YBR062C OS=Saccharomyces cerevisiae (strain ATCC 204508 / S288c) OX=559292 GN=YBR062C PE=1 SV=2	PF13639.7	ENOG41121N2	O	-	-	-
gene01238	Scaffold3	812014	813231	+	1218	hypothetical protein	-	-	ENOG411123K	S	-	-	-
gene01239	Scaffold3	815425	818920	-	3496	putative glutamine-dependent NAD(+) synthetase	Putative glutamine-dependent NAD(+) synthetase OS=Schizosaccharomyces pombe (strain 972 / ATCC 24843) OX=284812 GN=SPCC553.02 PE=3 SV=1	PF02540.18;PF00795.23	COG0388	S	nadE	K01950	GO:0005488;GO:0003824;GO:0044464;GO:0008152;GO:0009987
gene01240	Scaffold3	819914	823854	+	3941	hypothetical protein	Peroxide stress-activated histidine kinase mak2 OS=Schizosaccharomyces pombe (strain 972 / ATCC 24843) OX=284812 GN=mak2 PE=3 SV=1	PF02518.27;PF00072.25;PF00512.26	COG0784	T	-	-	GO:0003824
gene01241	Scaffold3	824585	826159	-	1575	jumonji domain-containing 5	Lysine-specific demethylase 8 OS=Salmo salar OX=8030 GN=kdm8 PE=2 SV=1	PF13621.7;PF08007.13	ENOG410XQDR	S	JMJD5	K10277	-
gene01242	Scaffold3	826897	829278	-	2382	hypothetical protein	-	-	ENOG410ZCMW	S	-	-	GO:0044425
gene01243	Scaffold3	829524	829958	-	435	-	-	-	-	-	-	-	-
gene01244	Scaffold3	830933	832046	+	1114	NAD(P)-binding protein	Uncharacterized oxidoreductase YrbE OS=Bacillus subtilis (strain 168) OX=224308 GN=yrbE PE=3 SV=2	PF01408.23;PF02894.18	COG0673	S	-	-	GO:0003824
gene01245	Scaffold3	832925	834444	+	1520	hypothetical protein	Reticulon-like protein 1 OS=Saccharomyces cerevisiae (strain ATCC 204508 / S288c) OX=559292 GN=RTN1 PE=1 SV=1	PF02453.18	ENOG4111MRD	S	-	-	GO:0044425;GO:0044422;GO:0016020;GO:0044464
gene01246	Scaffold3	835562	836772	+	1211	hypothetical protein	-	-	ENOG4111T0S	S	-	-	GO:0044425
gene01247	Scaffold3	837310	838379	-	1070	hypothetical protein	-	-	-	-	-	-	-
gene01248	Scaffold3	840443	849003	+	8561	ABC multidrug transporter-like protein	ABC multidrug transporter atrB OS=Emericella nidulans (strain FGSC A4 / ATCC 38163 / CBS 112.46 / NRRL 194 / M139) OX=227321 GN=atrB PE=1 SV=1	PF01293.21;PF01061.25;PF01061.25;PF00005.28;PF00005.28;PF06422.13;PF19055.1;PF19055.1;PF14510.7	COG1131	V	-	-	GO:0005215;GO:0005488;GO:0003824;GO:0044425
gene01249	Scaffold3	850064	850635	-	572	uncharacterized protein P153DRAFT_430732	-	-	-	-	-	-	-
gene01250	Scaffold3	850990	853534	+	2545	class III aminotransferas-like protein	Aminotransferase FGSG_17085 OS=Gibberella zeae (strain PH-1 / ATCC MYA-4620 / FGSC 9075 / NRRL 31084) OX=229533 GN=FGRAMPH1_01T09365 PE=3 SV=1	PF00202.22	COG0161	E	-	-	GO:0005488;GO:0003824
gene01251	Scaffold3	853721	855346	-	1626	tannase and feruloyl esterase	Probable feruloyl esterase ARB_07085 OS=Arthroderma benhamiae (strain ATCC MYA-4681 / CBS 112371) OX=663331 GN=ARB_07085 PE=1 SV=1	PF07519.12	-	-	-	-	GO:0003824
gene01252	Scaffold3	856747	859744	+	2998	trimeric LpxA-like protein	Elsinochromes biosynthesis cluster protein HP1 OS=Elsinoe fawcettii OX=40997 GN=HP1 PE=2 SV=1	PF00132.25	ENOG41100G7	S	-	K10428	GO:0003824;GO:0032991;GO:0044422;GO:0044464
gene01253	Scaffold3	860256	862130	-	1875	alpha/beta-hydrolase	Probable secreted lipase ARB_02369 OS=Arthroderma benhamiae (strain ATCC MYA-4681 / CBS 112371) OX=663331 GN=ARB_02369 PE=1 SV=1	PF00135.29	COG2272	I	-	-	GO:0003824;GO:0044425
gene01254	Scaffold3	862900	866610	-	3711	hypothetical protein	-	-	ENOG41129TJ	S	-	-	-
gene01255	Scaffold3	867453	869308	-	1856	carboxypeptidase S1	Carboxypeptidase S1 homolog B OS=Trichophyton rubrum OX=5551 GN=SCPB PE=1 SV=1	PF00450.23	COG2939	E	-	-	GO:0003824
gene01256	Scaffold3	870344	871459	-	1116	hypothetical protein	Uncharacterized protein C1711.08 OS=Schizosaccharomyces pombe (strain 972 / ATCC 24843) OX=284812 GN=SPBC1711.08 PE=2 SV=1	PF09229.12;PF08327.12	COG5580	O	-	-	GO:0098772;GO:0005488
gene01257	Scaffold3	872267	873750	+	1484	hypothetical protein	-	-	ENOG4112D8P	S	-	-	GO:0044425
gene01258	Scaffold3	873960	874453	-	494	-	-	-	-	-	-	-	-
gene01259	Scaffold3	875411	875794	-	384	-	-	-	-	-	-	-	-
gene01260	Scaffold3	877718	879388	-	1671	GTP-binding protein-like protein Obg	Uncharacterized GTP-binding protein P8A3.11c, mitochondrial OS=Schizosaccharomyces pombe (strain 972 / ATCC 24843) OX=284812 GN=SPAP8A3.11c PE=3 SV=1	PF01018.23;PF01018.23;PF01926.24;PF02421.19	COG0536	S	obgE	K03979	GO:0005488
gene01261	Scaffold3	879743	880831	+	1089	NAD(P)-binding protein	Dehydrogenase RED2 OS=Cochliobolus heterostrophus (strain C4 / ATCC 48331 / race T) OX=665024 GN=RED2 PE=3 SV=1	PF00106.26;PF13561.7;PF08659.11;PF08643.11	COG1028	S	-	-	-
gene01262	Scaffold3	881945	884983	+	3039	hypothetical protein	-	-	ENOG411125I	S	-	-	GO:0044425
gene01263	Scaffold3	886490	889058	-	2569	hypothetical protein	-	-	ENOG41112B4	S	-	-	-
gene01264	Scaffold3	889545	890687	-	1143	hypothetical protein	Protein crossbronx homolog OS=Anopheles gambiae OX=7165 GN=AGAP010478 PE=3 SV=3	PF00179.27	ENOG410ZQ9Z	O	-	-	-
gene01265	Scaffold3	893928	895868	+	1941	MFS general substrate transporter	Major facilitator superfamily multidrug transporter mfsB OS=Neosartorya fumigata (strain ATCC MYA-4609 / Af293 / CBS 101355 / FGSC A1100) OX=330879 GN=mfsB PE=2 SV=1	PF07690.17;PF00083.25	ENOG410XSE0	G	-	-	GO:0005215;GO:0044425
gene01266	Scaffold3	897359	900952	+	3594	hypothetical protein	Positive regulator of purine utilization OS=Emericella nidulans (strain FGSC A4 / ATCC 38163 / CBS 112.46 / NRRL 194 / M139) OX=227321 GN=uaY PE=4 SV=2	PF04082.19;PF00172.19	ENOG410ZYG5	K	-	-	GO:0140110;GO:0005488;GO:0043226;GO:0044464;GO:0008152;GO:0009987
gene01267	Scaffold3	903939	907082	-	3144	kinesin-domain-containing protein	Kinesin heavy chain OS=Gibberella moniliformis OX=117187 GN=KLP1 PE=3 SV=1	PF00225.24;PF16796.6	COG5059	Z	-	K10396	GO:0005488;GO:0003824;GO:0044422;GO:0044464;GO:0099080;GO:0009987
gene01268	Scaffold3	907905	908666	-	762	ubiquitin-conjugating enzyme E2 2	Ubiquitin-conjugating enzyme E2 2 OS=Neosartorya fumigata (strain ATCC MYA-4609 / Af293 / CBS 101355 / FGSC A1100) OX=330879 GN=ubc2 PE=3 SV=1	PF00179.27	COG5078	O	RAD6A	K10573	GO:0005488;GO:0003824
gene01269	Scaffold3	909426	911498	-	2073	choline-sulfatase	Choline-sulfatase OS=Rhizobium meliloti (strain 1021) OX=266834 GN=betC PE=1 SV=2	PF00884.24;PF12411.9	COG3119	P	-	-	GO:0003824
gene01270	Scaffold3	913806	914105	-	300	-	-	-	-	-	-	-	-
gene01271	Scaffold3	915352	917465	-	2114	ATP-dependent RNA helicase mss116 mitochondrial precursor	ATP-dependent RNA helicase mss116, mitochondrial OS=Neosartorya fumigata (strain ATCC MYA-4609 / Af293 / CBS 101355 / FGSC A1100) OX=330879 GN=mss116 PE=3 SV=1	PF00270.30;PF00271.32;PF04851.16	COG0513	L	-	K17679	-
gene01272	Scaffold3	917876	918967	-	1092	hypothetical protein	-	-	ENOG41126AX	S	-	-	GO:0044425
gene01273	Scaffold3	921191	923113	+	1923	hypothetical protein	Hsk1-interacting molecule 1 OS=Schizosaccharomyces pombe (strain 972 / ATCC 24843) OX=284812 GN=him1 PE=1 SV=1	PF08630.11;PF07535.13	COG5067	S	-	K02309	-
gene01274	Scaffold3	923918	924488	+	571	ubiquitin-like protein ATG12	Ubiquitin-like protein ATG12 OS=Phaeosphaeria nodorum (strain SN15 / ATCC MYA-4574 / FGSC 10173) OX=321614 GN=ATG12 PE=3 SV=1	PF04110.14	ENOG4111ND7	U	-	K08336	GO:0016020;GO:0044464;GO:0071840;GO:0009987;GO:0051179
gene01275	Scaffold3	924899	925983	-	1085	hypothetical protein	3-methyl-2-oxobutanoate hydroxymethyltransferase OS=Emericella nidulans (strain FGSC A4 / ATCC 38163 / CBS 112.46 / NRRL 194 / M139) OX=227321 GN=panB PE=3 SV=1	PF02548.16;PF13714.7	COG0413	H	panB	K00606	GO:0003824;GO:0008152;GO:0009987
gene01276	Scaffold3	927460	928477	+	1018	Ubiquitin-conjugating enzyme E2 8	Ubiquitin-conjugating enzyme E2 8 OS=Schizosaccharomyces pombe (strain 972 / ATCC 24843) OX=284812 GN=ubc8 PE=3 SV=1	PF00179.27	ENOG410XRC5	O	UBC8	K10576	GO:0005488;GO:0003824
gene01277	Scaffold3	929519	931976	+	2458	ribosome recycling factor	Ribosome-recycling factor OS=Geobacillus sp. (strain WCH70) OX=471223 GN=frr PE=3 SV=1	PF01765.20	ENOG410YI4G	S	frr	K02838	GO:0008152;GO:0009987
gene01278	Scaffold3	933128	934393	+	1266	hypothetical protein	-	-	ENOG410YCNZ	S	-	-	GO:0044425
gene01279	Scaffold3	935414	936472	+	1059	hypothetical protein	Probable lipid transporter atnI OS=Emericella nidulans (strain FGSC A4 / ATCC 38163 / CBS 112.46 / NRRL 194 / M139) OX=227321 GN=atnI PE=2 SV=1	PF04479.14	ENOG410YD1X	S	-	-	GO:0044425
gene01280	Scaffold3	936633	938411	-	1779	DUF3176 domain containing protein	-	PF11374.9	ENOG4111NRX	S	-	-	GO:0044425
gene01281	Scaffold3	939485	941642	-	2158	conserved hypothetical protein	-	PF11374.9	ENOG4111NRX	S	-	-	GO:0044425
gene01282	Scaffold3	942847	944895	-	2049	hypothetical protein	-	PF11374.9	ENOG4111NRX	S	-	-	GO:0044425
gene01283	Scaffold3	949371	949975	+	605	hypothetical protein	-	-	-	-	-	-	-
gene01284	Scaffold3	950137	952617	-	2481	hypothetical protein	-	PF11374.9	ENOG4111NRX	S	-	-	GO:0044425
gene01285	Scaffold3	955345	955887	-	543	hypothetical protein	-	-	-	-	-	-	GO:0044425
gene01286	Scaffold3	956969	958305	-	1337	hypothetical protein	Actin patches distal protein 1 OS=Saccharomyces cerevisiae (strain ATCC 204508 / S288c) OX=559292 GN=APD1 PE=1 SV=1	PF06999.13	ENOG41103J5	O	-	-	-
gene01287	Scaffold3	958780	959949	+	1170	hypothetical protein	-	-	ENOG4112CY3	S	-	-	-
gene01288	Scaffold3	961046	963418	+	2373	hypothetical protein	Polyphenol oxidase 1 OS=Agaricus bisporus OX=5341 GN=PPO1 PE=2 SV=1	PF00264.21;PF18132.2	ENOG410ZDKU	S	-	K00505	-
gene01289	Scaffold3	964023	965273	-	1251	Zn-dependent exopeptidase	Leucine aminopeptidase 1 OS=Phaeosphaeria nodorum (strain SN15 / ATCC MYA-4574 / FGSC 10173) OX=321614 GN=LAP1 PE=3 SV=1	PF04389.18;PF01546.29	COG2234	S	-	K05994	GO:0005488;GO:0003824
gene01290	Scaffold3	965483	967138	-	1656	SAPS multi-domain protein	-	-	ENOG410XRM1	T	-	K15458	GO:0005488;GO:0003824;GO:0065007
gene01291	Scaffold3	967519	970535	-	3017	extragenic suppressor of kinetochore protein 1	Extragenic suppressor of kinetochore protein 1 OS=Schizosaccharomyces pombe (strain 972 / ATCC 24843) OX=284812 GN=ekc1 PE=1 SV=2	PF04499.16	ENOG410XRM1	T	-	K15458	GO:0005488;GO:0065007
gene01292	Scaffold3	971541	972229	+	689	charged multivesicular body protein-like protein 5	Charged multivesicular body protein 5 OS=Pongo abelii OX=9601 GN=CHMP5 PE=2 SV=1	PF03357.22	ENOG410XPDA	U	VPS60	K12198	GO:0044422;GO:0016020;GO:0044464;GO:0040007;GO:0051179
gene01293	Scaffold3	973444	974954	-	1511	FAD/NAD(P)-binding domain-containing protein	Zeaxanthin epoxidase, chloroplastic OS=Nicotiana plumbaginifolia OX=4092 GN=ABA2 PE=1 SV=1	PF01494.20	ENOG410YDJH	S	-	-	GO:0005488
gene01294	Scaffold3	975870	977528	-	1659	hypothetical protein	Cytoplasmic 60S subunit biogenesis factor REI1 homolog OS=Chaetomium thermophilum (strain DSM 1495 / CBS 144.50 / IMI 039719) OX=759272 GN=CTHT_0044240 PE=3 SV=2	PF12756.8;PF12171.9;PF12874.8	ENOG410XPH0	S	-	K14816	GO:0005488
gene01295	Scaffold3	977984	981749	+	3766	ubiquitin-protein ligase E3A	Ubiquitin-protein ligase E3A OS=Homo sapiens OX=9606 GN=UBE3A PE=1 SV=4	PF00632.26;PF16558.6	COG5021	O	-	-	GO:0003824
gene01296	Scaffold3	982156	982446	-	291	-	-	-	-	-	-	-	-
gene01297	Scaffold3	985021	986645	-	1625	hypothetical protein	Satratoxin biosynthesis SC1 cluster protein 4 OS=Stachybotrys chartarum (strain CBS 109288 / IBT 7711) OX=1280523 GN=SAT4 PE=3 SV=1	-	ENOG4111RNB	S	-	-	GO:0044425
gene01298	Scaffold4	2	1039	+	1038	alpha/beta-hydrolase	Lipase OS=Thermomyces lanuginosus OX=5541 GN=LIP PE=1 SV=1	PF01764.26;PF03893.17	COG3675	S	-	-	GO:0003824;GO:0008152
gene01299	Scaffold4	1143	2547	-	1405	hypothetical protein	-	-	ENOG411126N	S	-	-	-
gene01300	Scaffold4	3517	6174	+	2658	hypothetical protein	-	-	ENOG410YH93	S	-	-	GO:0044425
gene01301	Scaffold4	7321	8499	+	1179	hypothetical protein	-	-	ENOG410Z061	S	-	-	-
gene01302	Scaffold4	9713	10705	-	993	hypothetical protein	-	-	ENOG410Z7PR	S	-	-	GO:0044425
gene01303	Scaffold4	11256	13292	+	2037	hypothetical protein	-	-	ENOG410XX1R	S	-	-	GO:0032991;GO:0044422;GO:0044464;GO:0071840;GO:0009987
gene01304	Scaffold4	13820	15417	+	1598	alpha/beta-hydrolase	Protein ABHD12B OS=Homo sapiens OX=9606 GN=ABHD12B PE=2 SV=1	PF12697.8;PF12146.9	ENOG4112AFK	S	-	-	GO:0044425
gene01305	Scaffold4	16004	17075	-	1072	t-SNARE	Protein transport protein SSO2 OS=Candida albicans (strain SC5314 / ATCC MYA-2876) OX=237561 GN=SSO2 PE=3 SV=1	PF00804.26;PF05739.20	COG5074	U	-	K08486	GO:0044425;GO:0051179
gene01306	Scaffold4	17881	19450	-	1570	nicotinate phosphoribosyltransferas-like protein	Nicotinate phosphoribosyltransferase OS=Saccharomyces cerevisiae (strain ATCC 204508 / S288c) OX=559292 GN=NPT1 PE=1 SV=3	PF04095.17;PF17767.2	COG1488	H	pncB	K00763	GO:0003824;GO:0008152;GO:0009987
gene01307	Scaffold4	19966	20901	+	936	hypothetical protein	Cytochrome b5 reductase 4 OS=Danio rerio OX=7955 GN=cyb5r4 PE=2 SV=1	PF00173.29	COG5274	C;I	-	-	GO:0005488;GO:0003824
gene01308	Scaffold4	21230	25739	-	4510	hypothetical protein	-	-	-	-	-	-	GO:0044425
gene01309	Scaffold4	27364	28116	-	753	putative disulfide bond reductase yfcG	Disulfide-bond oxidoreductase YfcG OS=Escherichia coli (strain K12) OX=83333 GN=yfcG PE=1 SV=1	PF02798.21;PF13417.7;PF00043.26;PF13409.7;PF14497.7	ENOG41110V0	S	gst	K00799	GO:0005488;GO:0003824
gene01310	Scaffold4	28835	31417	-	2583	carbohydrate-binding module family 18	Aldehyde oxidase GLOX OS=Vitis pseudoreticulata OX=231512 GN=GLOX PE=2 SV=1	PF07250.12;PF09118.12;PF00187.20;PF00187.20;PF00187.20	ENOG41110V0	S	-	-	-
gene01311	Scaffold4	32182	33379	-	1198	-	-	-	-	-	-	-	-
gene01312	Scaffold4	35917	37167	-	1251	hypothetical protein	-	-	ENOG411122A	S	-	-	-
gene01313	Scaffold4	38117	38314	+	198	-	-	-	-	-	-	-	-
gene01314	Scaffold4	40836	41999	-	1164	phosphopantothenate-cysteine ligase-like protein	Phosphopantothenate--cysteine ligase CAB2 OS=Saccharomyces cerevisiae (strain ATCC 204508 / S288c) OX=559292 GN=CAB2 PE=1 SV=2	PF04127.16	COG0452	H	COAB	K01922	GO:0003824
gene01315	Scaffold4	43110	46049	+	2940	hypothetical protein	Negative regulator of pleiotropic drug resistance STB5 OS=Candida glabrata (strain ATCC 2001 / CBS 138 / JCM 3761 / NBRC 0622 / NRRL Y-65) OX=284593 GN=STB5 PE=3 SV=1	PF04082.19	ENOG4111YCA	K	-	-	-
gene01316	Scaffold4	47287	49711	+	2425	hypothetical protein	Peptidase S41 family protein ustP OS=Aspergillus flavus (strain ATCC 200026 / FGSC A1120 / NRRL 3357 / JCM 12722 / SRRC 167) OX=332952 GN=ustP PE=1 SV=1	PF03572.19	ENOG410Y9TP	S	-	-	GO:0003824
gene01317	Scaffold4	49950	51621	-	1672	succinic semialdehyde dehydrogenase	Glutarate-semialdehyde dehydrogenase OS=Pseudomonas putida (strain ATCC 47054 / DSM 6125 / NCIMB 11950 / KT2440) OX=160488 GN=davD PE=3 SV=1	PF00171.23	COG1012	C	gabD	K00135	GO:0003824;GO:0065007;GO:0008152;GO:0009987
gene01318	Scaffold4	52310	52708	-	399	hypothetical protein	-	-	-	-	-	-	-
gene01319	Scaffold4	53144	54396	-	1253	PLP-dependent transferase	Capreomycidine synthase OS=Streptomyces vinaceus OX=1960 GN=vioD PE=1 SV=1	PF00155.22;PF00266.20;PF01053.21	COG0436	E	-	-	GO:0005488;GO:0003824;GO:0008152
gene01320	Scaffold4	55058	58461	+	3404	hypothetical protein	ABC transporter G family member ARB_01379 OS=Arthroderma benhamiae (strain ATCC MYA-4681 / CBS 112371) OX=663331 GN=ARB_01379 PE=1 SV=1	PF01061.25;PF00005.28;PF19055.1;PF19055.1	COG1131	V	-	-	GO:0005488;GO:0003824;GO:0044425
gene01321	Scaffold4	59124	59795	-	672	hypothetical protein	-	-	-	-	-	-	-
gene01322	Scaffold4	64851	69984	-	5134	hypothetical protein	-	-	ENOG410Y5GY	S	-	-	-
gene01323	Scaffold4	70368	71156	-	789	6-phosphogluconolactonase	Probable 6-phosphogluconolactonase OS=Schizosaccharomyces pombe (strain 972 / ATCC 24843) OX=284812 GN=SPCC16C4.10 PE=3 SV=1	PF01182.21	COG0363	G	pgl	K01057	GO:0003824;GO:0008152;GO:0009987
gene01324	Scaffold4	77002	77454	-	453	hypothetical protein	-	-	ENOG41112N8	S	-	-	-
gene01325	Scaffold4	78212	78711	-	500	-	-	-	-	-	-	-	-
gene01326	Scaffold4	80176	84943	-	4768	hypothetical protein	Probable beta-glucosidase F OS=Neosartorya fumigata (strain CEA10 / CBS 144.89 / FGSC A1163) OX=451804 GN=bglF PE=3 SV=2	PF01915.23;PF00933.22;PF14310.7;PF01822.20	COG1472	G	-	K01188	GO:0003824;GO:0008152;GO:0009987
gene01327	Scaffold4	86244	88429	+	2186	FAD-binding domain-containing protein	Uncharacterized FAD-linked oxidoreductase ARB_02372 OS=Arthroderma benhamiae (strain ATCC MYA-4681 / CBS 112371) OX=663331 GN=ARB_02372 PE=1 SV=1	PF01565.24	COG0277	C	-	-	GO:0005488;GO:0003824
gene01328	Scaffold4	88802	89077	-	276	-	-	-	-	-	-	-	-
gene01329	Scaffold4	89996	93070	+	3075	hypothetical protein	NAD-dependent protein deacylase SIR4 OS=Batrachochytrium dendrobatidis (strain JAM81 / FGSC 10211) OX=684364 GN=BATDEDRAFT_20316 PE=3 SV=1	PF02146.18;PF00249.32	COG0846	K	-	-	GO:0005488
gene01330	Scaffold4	93370	95495	-	2126	hypothetical protein	-	-	ENOG410Y49X	S	-	-	-
gene01331	Scaffold4	96943	101504	-	4562	hypothetical protein	Short-chain dehydrogenase/reductase ascJ OS=Acremonium egyptiacum OX=749675 GN=ascJ PE=1 SV=1	PF00106.26;PF13561.7	ENOG4111VN5	S	-	-	-
gene01332	Scaffold4	102343	103215	+	873	hypothetical protein	-	-	-	-	-	-	-
gene01333	Scaffold4	103432	106708	-	3277	Xpo1-domain-containing protein	Exportin-T OS=Phaeosphaeria nodorum (strain SN15 / ATCC MYA-4574 / FGSC 10173) OX=321614 GN=LOS1 PE=3 SV=1	PF08389.13	ENOG410XZDZ	J	-	K14288	GO:0005488;GO:0043226;GO:0044464;GO:0051179
gene01334	Scaffold4	107580	108600	-	1021	S-formylglutathione hydrolase-like protein	S-formylglutathione hydrolase OS=Rattus norvegicus OX=10116 GN=Esd PE=2 SV=1	PF00756.21;PF00326.22	COG0627	S	frmB	K01070	GO:0003824;GO:0044464;GO:0008152;GO:0009987;GO:0098754
gene01335	Scaffold4	108955	109595	-	641	RNA polymerase Rpb6	DNA-directed RNA polymerases I, II, and III subunit RPABC2 OS=Schizosaccharomyces pombe (strain 972 / ATCC 24843) OX=284812 GN=rpb6 PE=1 SV=1	PF01192.23	COG1758	K	POLR2F	K03014	GO:0005488;GO:0003824;GO:0032991;GO:0044422;GO:0044464;GO:0008152;GO:0009987
gene01336	Scaffold4	109877	111636	+	1760	hypothetical protein	Transcription factor IIIA OS=Schizosaccharomyces pombe (strain 972 / ATCC 24843) OX=284812 GN=sfc2 PE=2 SV=1	PF00096.27;PF00096.27;PF00096.27;PF00096.27	COG5048	S	-	K09191	GO:0005488
gene01337	Scaffold4	112355	114149	-	1795	hypothetical protein	-	-	ENOG410ZEEG	S	-	-	-
gene01338	Scaffold4	115982	117013	-	1032	syntaxin-5	Integral membrane protein sed5 OS=Schizosaccharomyces pombe (strain 972 / ATCC 24843) OX=284812 GN=sed5 PE=3 SV=1	PF05739.20;PF11416.9	ENOG410Y2MB	U	-	K08490	GO:0044425;GO:0051179
gene01339	Scaffold4	117936	128795	+	10860	hypothetical protein	-	-	ENOG410Y450	S	-	-	-
gene01340	Scaffold4	129929	131008	+	1080	hypothetical protein	-	-	-	-	-	-	-
gene01341	Scaffold4	131763	133115	-	1353	glycosyltransferase family 50 protein	GPI mannosyltransferase 1 OS=Aspergillus oryzae (strain ATCC 42149 / RIB 40) OX=510516 GN=gpi14 PE=3 SV=2	PF05007.14;PF06728.14	ENOG410XRDY	S	-	K05284	GO:0003824;GO:0044425;GO:0044422;GO:0016020;GO:0044464;GO:0008152;GO:0009987
gene01342	Scaffold4	133430	134404	+	975	Translin	Translin-associated protein X OS=Macaca fascicularis OX=9541 GN=TSNAX PE=2 SV=1	PF01997.17	COG2178	J	-	-	GO:0005488
gene01343	Scaffold4	134910	136332	+	1423	hypothetical protein	-	-	ENOG410Y9N6	S	-	-	-
gene01344	Scaffold4	136719	141668	-	4950	P-loop containing nucleoside triphosphate hydrolase protein	Alpha-factor-transporting ATPase OS=Saccharomyces cerevisiae (strain ATCC 204508 / S288c) OX=559292 GN=STE6 PE=1 SV=1	PF00664.24;PF00664.24;PF00005.28;PF00005.28	COG1132	V	CD243	K05658	GO:0005215;GO:0005488;GO:0003824;GO:0044425
gene01345	Scaffold4	142328	142953	-	626	DUF757-domain-containing protein	Protein PBDC1 homolog OS=Saccharomyces cerevisiae (strain ATCC 204508 / S288c) OX=559292 GN=YPL225W PE=1 SV=1	PF04669.14	ENOG4111SHF	S	-	-	-
gene01346	Scaffold4	143144	146988	+	3845	WD domain-containing protein	Regulator of Ty1 transposition protein 10 OS=Saccharomyces cerevisiae (strain ATCC 204508 / S288c) OX=559292 GN=RTT10 PE=1 SV=1	PF00400.33	ENOG41110KG	S	-	-	-
gene01347	Scaffold4	147282	149969	+	2688	hypothetical protein	-	PF00533.27	ENOG4111N47	S	-	-	-
gene01348	Scaffold4	151297	152981	+	1685	hypothetical protein	26S proteasome non-ATPase regulatory subunit 12 OS=Mus musculus OX=10090 GN=Psmd12 PE=1 SV=4	PF01399.28;PF18098.2	COG5071	O	RPN5	K03035	GO:0032991;GO:0044464
gene01349	Scaffold4	153181	154023	-	843	FSH1-domain-containing protein	Esterase inpF OS=Emericella nidulans (strain FGSC A4 / ATCC 38163 / CBS 112.46 / NRRL 194 / M139) OX=227321 GN=inpF PE=3 SV=1	PF03959.14	ENOG4111JYH	S	-	-	-
gene01350	Scaffold4	154728	157839	-	3112	glycoside hydrolase family 36 protein	Probable galactinol--sucrose galactosyltransferase 6 OS=Arabidopsis thaliana OX=3702 GN=RFS6 PE=2 SV=2	PF05691.13	ENOG410YBU9	S	-	-	GO:0003824
gene01351	Scaffold4	158099	160191	+	2093	tyrosyl-tRNA synthetase-like protein	Tyrosine--tRNA ligase, mitochondrial OS=Neurospora crassa (strain ATCC 24698 / 74-OR23-1A / CBS 708.71 / DSM 1257 / FGSC 987) OX=367110 GN=cyt-18 PE=1 SV=2	PF00579.26;PF16714.6	COG0162	J	tyrS	K01866	GO:0005488;GO:0003824;GO:0008152;GO:0009987
gene01352	Scaffold4	161607	169032	+	7426	farnesyl-diphosphate farnesyl transferas-like protein	Probable squalene synthase OS=Neurospora crassa (strain ATCC 24698 / 74-OR23-1A / CBS 708.71 / DSM 1257 / FGSC 987) OX=367110 GN=erg-6 PE=3 SV=1	PF03659.15;PF01652.19;PF00494.20	COG1562	I	-	K00801	GO:0003824;GO:0044425;GO:0008152
gene01353	Scaffold4	169660	171548	+	1889	DnaJ-domain-containing protein	Uncharacterized J domain-containing protein C3E7.11c OS=Schizosaccharomyces pombe (strain 972 / ATCC 24843) OX=284812 GN=SPBC3E7.11c PE=3 SV=1	PF14308.7;PF00226.32	COG2214	O	-	-	-
gene01354	Scaffold4	172151	172800	+	650	hypothetical protein	-	PF10262.10	ENOG410XP8C	O	-	-	-
gene01355	Scaffold4	173076	174323	-	1248	hypothetical protein	-	-	ENOG4111289	S	-	-	GO:0005488
gene01356	Scaffold4	176367	176564	+	198	-	-	-	-	-	-	-	-
gene01357	Scaffold4	176870	180115	+	3246	hypothetical protein	-	-	ENOG410YC8S	S	-	-	-
gene01358	Scaffold4	182175	182690	+	516	hypothetical protein	Effector protein PevD1 OS=Verticillium dahliae OX=27337 PE=1 SV=1	PF16541.6	ENOG410YRH4	S	-	-	-
gene01359	Scaffold4	183223	189594	-	6372	hypothetical protein	-	-	ENOG4111M72	S	-	-	-
gene01360	Scaffold4	189887	190372	-	486	-	-	-	-	-	-	-	-
gene01361	Scaffold4	191009	192241	-	1233	pantetheine-phosphate adenylyltransferase family protein-like protein	Uncharacterized protein C1F12.08 OS=Schizosaccharomyces pombe (strain 972 / ATCC 24843) OX=284812 GN=SPAC1F12.08 PE=4 SV=2	PF01467.27	COG1019	H	-	-	GO:0003824
gene01362	Scaffold4	192553	194894	+	2342	WD40 repeat-like protein	Uncharacterized WD repeat-containing protein C17D11.08 OS=Schizosaccharomyces pombe (strain 972 / ATCC 24843) OX=284812 GN=SPBC17D11.08 PE=1 SV=1	PF00400.33	ENOG410XQ78	S	HAN11	K11805	-
gene01363	Scaffold4	195863	197491	+	1629	transposase	Pogo transposable element with KRAB domain OS=Homo sapiens OX=9606 GN=POGK PE=1 SV=2	PF03184.20;PF03221.17	ENOG4110DDB	S	-	-	GO:0005488
gene01364	Scaffold4	199856	201067	-	1212	carbonic anhydrase	Alpha carbonic anhydrase 2 OS=Arabidopsis thaliana OX=3702 GN=ACA2 PE=2 SV=2	PF00194.22	COG3338	P	-	-	GO:0005488;GO:0003824
gene01365	Scaffold4	203897	207019	-	3123	DUF221-domain-containing protein	Uncharacterized protein C354.08c OS=Schizosaccharomyces pombe (strain 972 / ATCC 24843) OX=284812 GN=SPBC354.08c PE=3 SV=1	PF02714.16;PF13967.7;PF14703.7	COG5594	S	-	K21989	GO:0044425
gene01366	Scaffold4	208147	211293	-	3147	hypothetical protein	Transcription elongation factor spt5 OS=Aspergillus oryzae (strain ATCC 42149 / RIB 40) OX=510516 GN=spt5 PE=3 SV=1	PF03439.14;PF11942.9	COG5164	K	SPT5	K15172	GO:0005488;GO:0032991;GO:0044422;GO:0043226;GO:0044464;GO:0065007
gene01367	Scaffold4	211797	212935	-	1139	zeta-crystallin	Quinone oxidoreductase-like protein 2 homolog OS=Nematostella vectensis OX=45351 GN=v1g238856 PE=3 SV=1	PF00107.27;PF13602.7;PF08240.13	COG5164	K	SPT5	K15172	GO:0005488;GO:0003824;GO:0065007
gene01368	Scaffold4	214033	215523	-	1491	hypothetical protein	Agnestins biosynthesis cluster transcription factor AgnL11 OS=Paecilomyces divaricatus OX=644132 GN=AgnL11 PE=3 SV=1	-	COG5164	K	-	-	GO:0140110;GO:0005488;GO:0043226;GO:0044464
gene01369	Scaffold4	217372	218839	-	1468	MFS general substrate transporter	MFS transporter asaE OS=Aspergillus flavus (strain ATCC 200026 / FGSC A1120 / NRRL 3357 / JCM 12722 / SRRC 167) OX=332952 GN=asaE PE=2 SV=1	PF07690.17	COG0477	G	-	-	GO:0005215;GO:0044425
gene01370	Scaffold4	220257	221996	+	1740	hypothetical protein	Putative G3BP-like protein OS=Schizosaccharomyces pombe (strain 972 / ATCC 24843) OX=284812 GN=nxt3 PE=1 SV=1	PF02136.21;PF00076.23	ENOG410YV57	S	-	-	GO:0005488
gene01371	Scaffold4	222911	225512	+	2602	hypothetical protein	Septin-9 OS=Rattus norvegicus OX=10116 GN=Septin9 PE=1 SV=1	PF00735.19;PF01926.24	ENOG410XRA4	S	-	-	GO:0005488;GO:0044425
gene01372	Scaffold4	229030	230848	-	1819	uncharacterized protein P153DRAFT_383047	-	PF00856.29	ENOG410ZNM2	S	-	-	-
gene01373	Scaffold4	231039	232555	+	1517	hypothetical protein	-	-	ENOG4111MAY	S	-	-	-
gene01374	Scaffold4	233637	236806	+	3170	hypothetical protein	Single-strand telomeric DNA-binding protein GBP2 OS=Saccharomyces cerevisiae (strain ATCC 204508 / S288c) OX=559292 GN=GBP2 PE=1 SV=1	PF00076.23	ENOG4111283	S	-	-	GO:0005488
gene01375	Scaffold4	237028	238658	-	1631	MFS general substrate transporter	MFS-type transporter dbaD OS=Emericella nidulans (strain FGSC A4 / ATCC 38163 / CBS 112.46 / NRRL 194 / M139) OX=227321 GN=dbaD PE=2 SV=1	PF07690.17	ENOG410YF18	S	-	-	GO:0005215;GO:0044425
gene01376	Scaffold4	239843	240682	-	840	hypothetical protein	Uncharacterized protein C31H12.03c OS=Schizosaccharomyces pombe (strain 972 / ATCC 24843) OX=284812 GN=SPCC31H12.03c PE=1 SV=1	PF18592.2;PF02037.28	ENOG4112BBP	S	THO1	K18732	-
gene01377	Scaffold4	241993	242543	-	551	hypothetical protein	Protein mgr2 OS=Schizosaccharomyces pombe (strain 972 / ATCC 24843) OX=284812 GN=mgr2 PE=2 SV=1	PF10247.10;PF10247.10	ENOG411279J	S	-	-	GO:0032991;GO:0044425;GO:0044422;GO:0044464;GO:0071840;GO:0009987;GO:0051179
gene01378	Scaffold4	243493	245961	+	2469	hypothetical protein	Uncharacterized protein C3H7.13 OS=Schizosaccharomyces pombe (strain 972 / ATCC 24843) OX=284812 GN=SPBC3H7.13 PE=1 SV=1	PF00498.27	COG1716	T	-	-	GO:0044425
gene01379	Scaffold4	246644	247554	-	911	hypothetical protein	-	PF12328.9	ENOG410Y89J	J	RPP2	K14526	GO:0003824;GO:0043226;GO:0044464;GO:0008152;GO:0009987
gene01380	Scaffold4	247765	248496	+	732	lipoyltransferase	Probable octanoyltransferase OS=Schizosaccharomyces pombe (strain 972 / ATCC 24843) OX=284812 GN=SPAC4F10.05c PE=3 SV=1	PF03099.20	COG0321	H	LIP2	K23735	-
gene01381	Scaffold4	249918	254018	+	4101	hypothetical protein	L-fucose-proton symporter OS=Escherichia coli (strain K12) OX=83333 GN=fucP PE=1 SV=3	PF07859.14;PF07690.17;PF10340.10;PF00083.25	COG0738	G	fucP	K02429	GO:0005215;GO:0044425
gene01382	Scaffold4	255278	256789	+	1512	hypothetical protein	-	-	ENOG411175P	S	-	-	GO:0044425
gene01383	Scaffold4	258009	260975	+	2967	hypothetical protein	Vegetative incompatibility protein HET-E-1 OS=Podospora anserina OX=2587412 GN=HET-E1 PE=4 SV=1	PF13424.7;PF13424.7;PF13424.7;PF13424.7;PF13424.7;PF13424.7;PF13424.7;PF13374.7;PF13374.7;PF13374.7;PF13374.7;PF13374.7;PF13374.7;PF13374.7;PF13176.7;PF13176.7;PF13176.7;PF13176.7;PF00931.23;PF17874.2;PF13181.7;PF06985.12	COG0457	S	-	-	GO:0005488;GO:0003824;GO:0032991;GO:0044422;GO:0044464
gene01384	Scaffold4	261900	263031	+	1132	hypothetical protein	-	PF00646.34	ENOG41112HG	S	-	-	-
gene01385	Scaffold4	263303	264556	-	1254	hypothetical protein	-	-	ENOG411124K	S	-	-	-
gene01386	Scaffold4	265172	267110	-	1939	FAD/NAD(P)-binding domain-containing protein	Baeyer-Villiger monooxygenase OS=Pseudomonas aeruginosa (strain ATCC 15692 / DSM 22644 / CIP 104116 / JCM 14847 / LMG 12228 / 1C / PRS 101 / PAO1) OX=208964 GN=PA1538 PE=1 SV=1	PF00743.20;PF13434.7;PF13450.7	COG2072	P	-	-	GO:0005488;GO:0003824
gene01387	Scaffold4	267837	269081	+	1245	hypothetical protein	-	PF13298.7	ENOG410Y8ID	S	-	-	-
gene01388	Scaffold4	270180	270419	+	240	-	-	-	-	-	-	-	-
gene01389	Scaffold4	272102	272626	-	525	hypothetical protein	-	-	ENOG41112EB	S	-	-	-
gene01390	Scaffold4	273794	274090	+	297	-	-	-	-	-	-	-	-
gene01391	Scaffold4	276616	278378	-	1763	Rhamnogalacturonase B	Putative rhamnogalacturonase OS=Neurospora crassa (strain ATCC 24698 / 74-OR23-1A / CBS 708.71 / DSM 1257 / FGSC 987) OX=367110 GN=asd-1 PE=2 SV=1	PF09284.11;PF14683.7;PF14686.7	ENOG410YMZF	G	rhiE	K18195	GO:0005488;GO:0003824;GO:0005576;GO:0008152;GO:0071840;GO:0009987
gene01392	Scaffold4	279493	280524	-	1032	hypothetical protein	Decarboxylase tropJ OS=Talaromyces stipitatus (strain ATCC 10500 / CBS 375.48 / QM 6759 / NRRL 1006) OX=441959 GN=tropJ PE=3 SV=1	PF00596.22	COG0235	G	-	-	-
gene01393	Scaffold4	282024	282572	-	549	hypothetical protein	-	-	ENOG411122I	S	-	-	-
gene01394	Scaffold4	283642	286772	-	3131	glycosyltransferase family 39 protein	Dolichyl-phosphate-mannose--protein mannosyltransferase 1 OS=Saccharomyces cerevisiae (strain ATCC 204508 / S288c) OX=559292 GN=PMT1 PE=1 SV=1	PF02366.19;PF16192.6;PF02815.20	COG1928	O	pmt	K00728	GO:0003824;GO:0044425;GO:0008152;GO:0009987
gene01395	Scaffold4	287159	287455	+	297	-	-	-	-	-	-	-	-
gene01396	Scaffold4	287573	293122	+	5550	hypothetical protein	Pre-mRNA-splicing factor sap114 OS=Schizosaccharomyces pombe (strain 972 / ATCC 24843) OX=284812 GN=sap114 PE=1 SV=1	PF12230.9;PF01805.21;PF01805.21	ENOG410XPNW	A	SAP114	K12825	GO:0005488;GO:0008152;GO:0009987
gene01397	Scaffold4	293802	295301	+	1500	metal-dependent amidase/aminoacylase/carboxypeptidase	Hippurate hydrolase OS=Campylobacter jejuni subsp. jejuni serotype O:2 (strain ATCC 700819 / NCTC 11168) OX=192222 GN=hipO PE=1 SV=2	PF01546.29;PF07687.15	COG1473	E	-	-	GO:0003824
gene01398	Scaffold4	295841	297606	-	1766	allantoate permease	Uncharacterized transporter C417.10 OS=Schizosaccharomyces pombe (strain 972 / ATCC 24843) OX=284812 GN=SPCC417.10 PE=3 SV=1	PF07690.17	ENOG410XSQX	U	-	-	GO:0005215;GO:0044425
gene01399	Scaffold4	298811	299950	+	1140	glycoside hydrolase family 105 protein	Unsaturated rhamnogalacturonyl hydrolase YesR OS=Bacillus subtilis (strain 168) OX=224308 GN=yesR PE=1 SV=1	PF07470.14	COG4225	S	yteR	K15532	GO:0003824
gene01400	Scaffold4	300374	302273	+	1900	kinase-like domain-containing protein	Altered inheritance of mitochondria protein 9, mitochondrial OS=Yarrowia lipolytica (strain CLIB 122 / E 150) OX=284591 GN=AIM9 PE=3 SV=1	PF01636.24	ENOG410YAM8	S	-	-	-
gene01401	Scaffold4	302690	303681	-	992	hypothetical protein	Probable endo-beta-1,4-glucanase D OS=Neosartorya fischeri (strain ATCC 1020 / DSM 3700 / CBS 544.65 / FGSC A1164 / JCM 1740 / NRRL 181 / WB 181) OX=331117 GN=eglD PE=3 SV=1	PF03443.15	ENOG410ZW25	G	-	K19356	GO:0003824
gene01402	Scaffold4	304723	305121	+	399	-	-	-	-	-	-	-	-
gene01403	Scaffold4	305296	307410	+	2115	HSP90-domain-containing protein	Heat shock protein 90 homolog OS=Podospora anserina OX=2587412 GN=MOD-E PE=3 SV=1	PF00183.19;PF02518.27;PF13589.7	COG0326	O	htpG	K04079	GO:0005488;GO:0009987
gene01404	Scaffold4	308132	309590	+	1459	hypothetical protein	-	-	ENOG410YXJG	S	-	-	-
gene01405	Scaffold4	309895	310975	-	1081	thiosulfate sulfurtransferas-like protein	Thiosulfate sulfurtransferase TUM1 OS=Saccharomyces cerevisiae (strain ATCC 204508 / S288c) OX=559292 GN=TUM1 PE=1 SV=1	PF00581.21	COG2897	P	sseA	K01011	GO:0003824;GO:0043226;GO:0044464;GO:0008152;GO:0009987
gene01406	Scaffold4	311487	311935	+	449	RING/U-box	Anaphase-promoting complex subunit 11 OS=Arabidopsis thaliana OX=3702 GN=APC11 PE=1 SV=3	PF12861.8;PF12678.8	COG5194	O	-	K03358	GO:0005488;GO:0003824;GO:0032991;GO:0044422;GO:0043226;GO:0044464;GO:0065007;GO:0008152;GO:0009987
gene01407	Scaffold4	312318	313163	+	846	hypothetical protein	-	-	ENOG410YZZZ	S	-	-	-
gene01408	Scaffold4	313640	314395	-	756	C-factor	C-factor OS=Myxococcus xanthus OX=34 GN=csgA PE=1 SV=1	PF00106.26;PF13561.7	ENOG4111VKY	S	-	-	-
gene01409	Scaffold4	314791	315720	+	930	hypothetical protein	Uncharacterized protein aq_928 OS=Aquifex aeolicus (strain VF5) OX=224324 GN=aq_928 PE=3 SV=1	PF01613.19	COG1853	S	-	-	GO:0005488
gene01410	Scaffold4	316188	319248	-	3061	hypothetical protein	ATP-dependent DNA helicase PIF1 OS=Xenopus laevis OX=8355 GN=pif1 PE=2 SV=1	PF05970.15;PF05970.15;PF13604.7;PF13245.7;PF01693.17;PF02689.15	COG0507	L	-	K15255	GO:0005488;GO:0003824;GO:0044422;GO:0044464;GO:0065007;GO:0008152;GO:0071840;GO:0009987;GO:0050896
gene01411	Scaffold4	319591	322304	-	2714	hypothetical protein	-	PF10680.10	ENOG411243E	S	-	-	-
gene01412	Scaffold4	323126	324133	+	1008	Metallophos-domain-containing protein	Probable rhamnogalacturonate lyase C OS=Emericella nidulans (strain FGSC A4 / ATCC 38163 / CBS 112.46 / NRRL 194 / M139) OX=227321 GN=rglC PE=3 SV=1	PF00149.29	ENOG4111K47	S	-	-	GO:0003824
gene01413	Scaffold4	324682	325167	+	486	hypothetical protein	-	-	-	-	-	-	-
gene01414	Scaffold4	327114	330818	-	3705	26S proteasome regulatory complex, non-ATPase subcomplex, Rpn2/Psmd1 subunit	26S proteasome regulatory subunit rpn2 OS=Schizosaccharomyces pombe (strain 972 / ATCC 24843) OX=284812 GN=rpn2 PE=1 SV=1	PF18004.2;PF01851.23;PF01851.23;PF13646.7	COG5116	O	RPN2	K03032	GO:0098772;GO:0032991;GO:0043226;GO:0044464;GO:0065007;GO:0008152;GO:0009987
gene01415	Scaffold4	331446	332732	-	1287	mRNA triphosphatase CET1	mRNA-capping enzyme subunit beta OS=Schizosaccharomyces pombe (strain 972 / ATCC 24843) OX=284812 GN=pct1 PE=1 SV=1	PF02940.16	ENOG4111WKI	A	-	-	GO:0003824
gene01416	Scaffold4	333075	334904	-	1830	pyruvate kinase	Pyruvate kinase OS=Emericella nidulans (strain FGSC A4 / ATCC 38163 / CBS 112.46 / NRRL 194 / M139) OX=227321 GN=pkiA PE=3 SV=2	PF00224.22;PF02887.17	COG0469	G	pyk	K00873	GO:0005488;GO:0003824;GO:0008152;GO:0009987
gene01417	Scaffold4	336129	336604	+	476	hypothetical protein	-	PF08520.11	ENOG4112B7H	S	-	-	-
gene01418	Scaffold4	337003	339381	-	2379	hypothetical protein	-	PF16508.6	ENOG4110KZ6	L	-	-	GO:0032991;GO:0044422;GO:0044464;GO:0065007;GO:0008152;GO:0009987;GO:0050896
gene01419	Scaffold4	340012	340831	-	820	fungal cellulose binding domain-containing protein	Probable endo-beta-1,4-glucanase D OS=Aspergillus kawachii (strain NBRC 4308) OX=1033177 GN=eglD PE=3 SV=1	PF03443.15	ENOG4111MY3	G	-	-	-
gene01420	Scaffold4	341869	343377	-	1509	mitochondria protoheme IX farnesyltransferase	Protoheme IX farnesyltransferase, mitochondrial OS=Neosartorya fumigata (strain ATCC MYA-4609 / Af293 / CBS 101355 / FGSC A1100) OX=330879 GN=cox10 PE=3 SV=1	PF01040.19	COG0109	O	ctaB	K02257	GO:0003824;GO:0044425;GO:0044422;GO:0016020;GO:0044464;GO:0008152;GO:0009987
gene01421	Scaffold4	344058	347833	+	3776	hypothetical protein	-	-	ENOG410Z2VA	S	-	-	GO:0065007
gene01422	Scaffold4	349043	352910	+	3868	hypothetical protein	Sensor protein TorS OS=Escherichia coli O157:H7 OX=83334 GN=torS PE=3 SV=1	PF00072.25;PF02518.27;PF00512.26	COG0784	T	-	-	GO:0003824
gene01423	Scaffold4	354241	356473	+	2233	hypothetical protein	Aspartate--tRNA ligase, mitochondrial OS=Dictyostelium discoideum OX=44689 GN=maspS PE=3 SV=1	PF00152.21	COG0173	J	aspS	K01876	GO:0005488;GO:0003824;GO:0044464;GO:0008152;GO:0009987
gene01424	Scaffold4	356713	358297	-	1585	hypothetical protein	-	-	-	-	-	-	-
gene01425	Scaffold4	359216	360942	+	1727	acid protease	-	-	ENOG410Y9NG	S	-	-	GO:0003824;GO:0044425
gene01426	Scaffold4	362124	362825	+	702	hypothetical protein	-	-	ENOG41111XT	S	-	-	-
gene01427	Scaffold4	363424	364686	-	1263	hypothetical protein	Zinc finger protein 423 OS=Rattus norvegicus OX=10116 GN=Znf423 PE=1 SV=2	PF13894.7;PF00096.27;PF00096.27;PF00096.27;PF12171.9	ENOG410YG3W	S	-	-	GO:0005488
gene01428	Scaffold4	365513	369339	+	3827	Spc7-domain-containing protein	Kinetochore protein spc7 OS=Schizosaccharomyces pombe (strain 972 / ATCC 24843) OX=284812 GN=spc7 PE=1 SV=1	PF08317.12;PF15402.7;PF15402.7;PF15577.7	ENOG4110U0A	S	SPC105	K11563	-
gene01429	Scaffold4	369533	371236	-	1704	carboxylesteras-like protein	Carboxylesterase patB OS=Penicillium expansum OX=27334 GN=patB PE=1 SV=1	PF00135.29;PF07859.14	COG2272	I	-	-	GO:0003824
gene01430	Scaffold4	371826	373577	+	1752	hypothetical protein	Chromate transport protein OS=Pseudomonas aeruginosa OX=287 GN=chrA PE=2 SV=1	PF02417.16;PF02417.16	COG2059	P	-	-	GO:0005215;GO:0044425
gene01431	Scaffold4	374175	377930	+	3756	hypothetical protein	Alpha-1,3-mannosyltransferase CMT1 OS=Cryptococcus neoformans var. neoformans serotype D (strain JEC21 / ATCC MYA-565) OX=214684 GN=CMT1 PE=1 SV=1	PF11735.9;PF09130.12;PF03446.16;PF03807.18	ENOG410XQXE	S	-	-	-
gene01432	Scaffold4	378008	379489	-	1482	beta-lactamase/transpeptidase-like protein	Acyltransferase calJ OS=Penicillium decumbens OX=69771 GN=calJ PE=1 SV=1	PF00144.25	ENOG410XR9U	S	-	-	GO:0032991;GO:0044425;GO:0044422;GO:0044464;GO:0008152;GO:0009987
gene01433	Scaffold4	380185	381938	-	1754	beta-lactamase/transpeptidase-like protein	GPI transamidase component PIG-S OS=Bos taurus OX=9913 GN=PIGS PE=2 SV=3	PF10510.10	ENOG410XR9U	S	-	K05291	-
gene01434	Scaffold4	382796	383844	+	1049	class I glutamine amidotransferase-like protein	Isonitrile hydratase-like protein xanA OS=Neosartorya fumigata (strain ATCC MYA-4609 / Af293 / CBS 101355 / FGSC A1100) OX=330879 GN=xanA PE=2 SV=1	PF01965.25	ENOG41122Q2	S	-	-	GO:0003824;GO:0008152;GO:0009987
gene01435	Scaffold4	384707	389210	+	4504	calcium ATPase	Sodium/potassium-transporting ATPase subunit alpha-A OS=Artemia franciscana OX=6661 PE=2 SV=1	PF00689.22;PF00122.21;PF00702.27;PF00702.27;PF13246.7;PF00690.27;PF08282.13	COG0474	P	-	K01539	GO:0005488;GO:0044425
gene01436	Scaffold4	391293	392495	+	1203	hypothetical protein	-	PF09362.11	ENOG410Y9MP	S	-	-	-
gene01437	Scaffold4	393096	393893	-	798	iron reductase domain protein	Cellobiose dehydrogenase OS=Phanerochaete chrysosporium OX=5306 GN=CDH-1 PE=1 SV=1	PF16010.6	ENOG410YMAZ	S	-	-	-
gene01438	Scaffold4	396520	398127	+	1608	putative fad binding domain-containing protein	Bifunctional solanapyrone synthase OS=Alternaria solani OX=48100 GN=sol5 PE=1 SV=1	PF01565.24	COG0277	C	-	-	GO:0005488;GO:0003824
gene01439	Scaffold4	400140	401689	-	1550	kynurenine 3-monooxygenase	Kynurenine 3-monooxygenase OS=Phaeosphaeria nodorum (strain SN15 / ATCC MYA-4574 / FGSC 10173) OX=321614 GN=BNA4 PE=3 SV=3	PF01494.20;PF08491.11	COG0654	C;H	-	K00486	GO:0005488;GO:0003824;GO:0044425;GO:0044422;GO:0016020;GO:0044464;GO:0008152;GO:0009987
gene01440	Scaffold4	402205	403560	+	1356	methionine aminopeptidase	Methionine aminopeptidase 1 OS=Schizosaccharomyces pombe (strain 972 / ATCC 24843) OX=284812 GN=fma1 PE=1 SV=1	PF00557.25;PF15801.6	COG0024	J	map	K01265	GO:0005488;GO:0003824;GO:0008152;GO:0009987
gene01441	Scaffold4	404338	405013	+	676	methionine aminopeptidase	ER-derived vesicles protein ERV14 OS=Saccharomyces cerevisiae (strain ATCC 204508 / S288c) OX=559292 GN=ERV14 PE=1 SV=3	PF03311.15	ENOG4111MWH	U	ERV14	K20368	GO:0044425;GO:0051179
gene01442	Scaffold4	405490	406958	+	1469	WD40 repeat-like protein	Pre-mRNA-processing factor 17 OS=Schizosaccharomyces pombe (strain 972 / ATCC 24843) OX=284812 GN=prp17 PE=1 SV=1	PF00400.33;PF00400.33;PF00400.33;PF00400.33	ENOG410XP87	A	PRP17	K12816	GO:0032991;GO:0044422;GO:0044464;GO:0008152;GO:0009987
gene01443	Scaffold4	408437	408725	+	289	hypothetical protein	-	-	-	-	-	-	-
gene01444	Scaffold4	409711	410226	-	516	hypothetical protein	-	PF01284.24	ENOG410YJRD	S	-	-	GO:0044425
gene01445	Scaffold4	411247	418434	-	7188	hypothetical protein	1-phosphatidylinositol 3-phosphate 5-kinase FAB1 OS=Saccharomyces cerevisiae (strain ATCC 204508 / S288c) OX=559292 GN=FAB1 PE=1 SV=3	PF01504.19;PF00118.25;PF01363.22	COG5253	T	FAB1	K00921	GO:0005488;GO:0003824
gene01446	Scaffold4	419093	422819	+	3727	hypothetical protein	-	-	ENOG410YY1N	S	-	-	-
gene01447	Scaffold4	424860	426920	+	2061	cytochrome P450	Cytochrome P450 monooxygenase virE OS=Hypocrea virens (strain Gv29-8 / FGSC 10586) OX=413071 GN=virE PE=1 SV=1	PF00067.23	COG2124	Q	-	-	GO:0005488;GO:0003824
gene01448	Scaffold4	427627	429451	+	1825	hypothetical protein	-	PF07690.17;PF11700.9	ENOG410YKN3	G	-	-	GO:0005215;GO:0005488;GO:0003824;GO:0044425
gene01449	Scaffold4	430126	432405	+	2280	hypothetical protein	-	-	-	-	-	-	GO:0044425
gene01450	Scaffold4	432501	434243	-	1743	uncharacterized protein SETTUDRAFT_142823	-	-	ENOG410Z45R	S	-	-	GO:0044425
gene01451	Scaffold4	434410	435838	+	1429	hypothetical protein	Nucleolar protein 6 OS=Saccharomyces cerevisiae (strain ATCC 204508 / S288c) OX=559292 GN=NOP6 PE=1 SV=1	PF00076.23	ENOG411254S	S	-	K14789	GO:0005488
gene01452	Scaffold4	436640	437167	+	528	Molybdopterin synthase catalytic subunit	Molybdopterin synthase catalytic subunit OS=Phaeosphaeria nodorum (strain SN15 / ATCC MYA-4574 / FGSC 10173) OX=321614 GN=cnxH PE=3 SV=2	PF02391.18	COG0314	H	moaE	K03635	GO:0003824;GO:0032991;GO:0044464;GO:0008152;GO:0009987
gene01453	Scaffold4	437450	437683	+	234	-	-	-	-	-	-	-	-
gene01454	Scaffold4	438284	438826	-	543	uncharacterized protein SETTUDRAFT_165872	-	-	ENOG410YYZI	S	-	-	GO:0044425
gene01455	Scaffold4	441763	444749	+	2987	hypothetical protein	Nucleus-vacuole junction protein 2 OS=Saccharomyces cerevisiae (strain ATCC 204508 / S288c) OX=559292 GN=NVJ2 PE=1 SV=1	-	ENOG410Z3SZ	S	-	-	GO:0005488;GO:0044425;GO:0051179
gene01456	Scaffold4	444912	446277	-	1366	-	-	-	-	-	-	-	-
gene01457	Scaffold4	446924	447553	-	630	CS-domain-containing protein	Nuclear movement protein nudC OS=Emericella nidulans (strain FGSC A4 / ATCC 38163 / CBS 112.46 / NRRL 194 / M139) OX=227321 GN=nudC PE=3 SV=1	PF04969.17	ENOG410XQVU	S	-	-	-
gene01458	Scaffold4	447956	450206	+	2251	ANTH-domain-containing protein	ENTH domain-containing protein C19F8.03c OS=Schizosaccharomyces pombe (strain 972 / ATCC 24843) OX=284812 GN=SPBC19F8.03c PE=1 SV=1	PF07651.17;PF01417.21	ENOG410XQ90	U	-	K20044	GO:0005488;GO:0043226;GO:0044464;GO:0071840;GO:0009987
gene01459	Scaffold4	450828	455308	+	4481	set domain-containing	Histone-lysine N-methyltransferase EZH2 OS=Danio rerio OX=7955 GN=ezh2 PE=2 SV=1	PF18264.2;PF00856.29	COG2940	S	-	K11430	-
gene01460	Scaffold4	455786	456194	-	409	hypothetical protein	-	PF19026.1	ENOG41129P4	S	-	-	-
gene01461	Scaffold4	456770	458398	+	1629	Phospho-2-dehydro-3-deoxyheptonate aldolase	Phospho-2-dehydro-3-deoxyheptonate aldolase OS=Neurospora crassa (strain ATCC 24698 / 74-OR23-1A / CBS 708.71 / DSM 1257 / FGSC 987) OX=367110 GN=aro-8 PE=1 SV=2	PF01474.17	COG3200	E	aroF	K01626	GO:0003824;GO:0008152;GO:0009987
gene01462	Scaffold4	458620	459302	+	683	uncharacterized protein P153DRAFT_181324	-	-	ENOG410YXPB	S	-	-	-
gene01463	Scaffold4	459559	460858	-	1300	hypothetical protein	-	-	ENOG41112HH	S	-	-	-
gene01464	Scaffold4	461090	462313	+	1224	hypothetical protein	Transcription factor gsfR2 OS=Penicillium aethiopicum OX=36650 GN=gsfR2 PE=1 SV=1	PF00172.19	ENOG4111JAR	S	-	-	GO:0140110;GO:0005488;GO:0043226;GO:0044464
gene01465	Scaffold4	462786	463785	-	1000	hypothetical protein	-	PF00651.32	ENOG4112C61	S	-	-	-
gene01466	Scaffold4	464686	466512	+	1827	hypothetical protein	Uncharacterized protein YcgI OS=Bacillus subtilis (strain 168) OX=224308 GN=ycgI PE=4 SV=4	PF09347.11;PF09347.11	ENOG411126J	S	-	-	-
gene01467	Scaffold4	467072	469572	-	2501	hypothetical protein	-	-	ENOG41112HI	S	-	-	-
gene01468	Scaffold4	470628	472538	-	1911	hypothetical protein	tRNA N6-adenosine threonylcarbamoyltransferase, mitochondrial OS=Schizosaccharomyces pombe (strain 972 / ATCC 24843) OX=284812 GN=pgp1 PE=3 SV=1	PF00814.26;PF00814.26;PF00814.26	COG0533	O	tsaD	K01409	GO:0005488;GO:0003824;GO:0043226;GO:0044464;GO:0008152;GO:0009987
gene01469	Scaffold4	472590	475148	+	2559	lipid particle protein	Patatin-like phospholipase domain-containing protein SNOG_00918 OS=Phaeosphaeria nodorum (strain SN15 / ATCC MYA-4574 / FGSC 10173) OX=321614 GN=SNOG_00918 PE=3 SV=2	PF11815.9;PF01734.23	COG1752	S	-	-	GO:0003824;GO:0044425;GO:0043226;GO:0044464;GO:0008152;GO:0009987;GO:0098754
gene01470	Scaffold4	475560	479456	+	3897	PIN domain-like protein	DNA repair protein rad13 OS=Schizosaccharomyces pombe (strain 972 / ATCC 24843) OX=284812 GN=rad13 PE=2 SV=2	PF00752.18;PF00867.19	COG0258	L	RAD2	K10846	GO:0005488;GO:0003824;GO:0043226;GO:0044464;GO:0008152;GO:0009987;GO:0050896
gene01471	Scaffold4	479539	481656	-	2118	long-chain fatty acid transporter-like protein	Fatty acid transporter protein OS=Cochliobolus heterostrophus OX=5016 GN=FAT1 PE=3 SV=1	PF00501.29;PF13193.7	ENOG410XQ8T	I	-	-	GO:0005215;GO:0003824;GO:0044425;GO:0043226;GO:0044464;GO:0008152;GO:0009987;GO:0051179
gene01472	Scaffold4	482747	484581	+	1835	hypothetical protein	-	-	ENOG41112E2	S	-	-	-
gene01473	Scaffold4	484958	485791	-	834	-	-	-	-	-	-	-	-
gene01474	Scaffold4	488523	490710	-	2188	ankyrin	Ankyrin repeat and KH domain-containing protein mask OS=Drosophila melanogaster OX=7227 GN=mask PE=1 SV=2	PF13637.7	COG0666	S	-	-	-
gene01475	Scaffold4	493093	495643	+	2551	HET-domain-containing protein	Heterokaryon incompatibility protein 6, OR allele OS=Neurospora crassa (strain ATCC 24698 / 74-OR23-1A / CBS 708.71 / DSM 1257 / FGSC 987) OX=367110 GN=het-6 PE=4 SV=1	PF06985.12	-	-	-	-	-
gene01476	Scaffold4	497660	498565	-	906	-	-	-	-	-	-	-	-
gene01477	Scaffold4	499771	501420	+	1650	hypothetical protein	Protein suppressor of hairy wing OS=Drosophila virilis OX=7244 GN=su(Hw) PE=2 SV=1	PF00096.27;PF00096.27	COG5048	S	-	-	GO:0005488
gene01478	Scaffold4	502124	508391	-	6268	kinesin heavy chain	Kinesin-like protein bimC OS=Emericella nidulans (strain FGSC A4 / ATCC 38163 / CBS 112.46 / NRRL 194 / M139) OX=227321 GN=bimC PE=2 SV=2	PF00225.24;PF16796.6;PF13931.7;PF01636.24	COG5059	Z	EG5	K10398	-
gene01479	Scaffold4	509057	510676	+	1620	hypothetical protein	UPF0183 protein At3g51130 OS=Arabidopsis thaliana OX=3702 GN=At3g51130 PE=2 SV=2	PF03676.15;PF03676.15	ENOG410XT40	S	-	-	-
gene01480	Scaffold4	511061	514342	+	3282	isoleucyl-tRNA synthetase-like protein	Isoleucine--tRNA ligase OS=Cyanothece sp. (strain PCC 7425 / ATCC 29141) OX=395961 GN=ileS PE=3 SV=1	PF00133.23;PF09334.12;PF08264.14	COG0060	J	ileS	K01870	GO:0005488;GO:0003824;GO:0008152;GO:0009987
gene01481	Scaffold4	515420	518601	-	3182	HD-domain/PDEase-like protein	3',5'-cyclic-nucleotide phosphodiesterase 2 OS=Saccharomyces cerevisiae (strain ATCC 204508 / S288c) OX=559292 GN=PDE2 PE=1 SV=2	PF00233.20	ENOG410XRI7	T	-	-	GO:0005488;GO:0003824;GO:0065007;GO:0009987
gene01482	Scaffold4	519018	519338	+	321	-	-	-	-	-	-	-	-
gene01483	Scaffold4	519486	520178	-	693	-	-	-	-	-	-	-	-
gene01484	Scaffold4	521623	522959	-	1337	hypothetical protein	-	-	ENOG410Y0BC	S	-	-	GO:0044425
gene01485	Scaffold4	523891	525142	-	1252	hypothetical protein	-	-	ENOG410Y0BC	S	-	-	GO:0044425
gene01486	Scaffold4	527847	530631	+	2785	hypothetical protein	-	PF11915.9;PF11915.9	ENOG411022R	S	-	-	GO:0044425
gene01487	Scaffold4	531180	532856	-	1677	uroporphyrin-III C-methyltransferase	Uroporphyrinogen-III C-methyltransferase OS=Saccharomyces cerevisiae (strain ATCC 204508 / S288c) OX=559292 GN=MET1 PE=1 SV=1	PF00590.21;PF13241.7;PF14823.7;PF14824.7	COG1648	H	-	K00589	GO:0003824;GO:0008152;GO:0009987
gene01488	Scaffold4	533134	534169	-	1036	hypothetical protein	-	PF10259.10	ENOG4112C7H	S	-	-	-
gene01489	Scaffold4	534688	535556	+	869	SUR7-domain-containing protein	Protein SUR7 OS=Candida albicans (strain SC5314 / ATCC MYA-2876) OX=237561 GN=SUR7 PE=1 SV=1	PF06687.13	ENOG4111RMX	S	-	-	GO:0044425;GO:0016020;GO:0044464
gene01490	Scaffold4	535854	538954	-	3101	hypothetical protein	Autophagy-related protein 29 OS=Penicillium rubens (strain ATCC 28089 / DSM 1075 / NRRL 1951 / Wisconsin 54-1255) OX=500485 GN=atg29 PE=3 SV=1	PF18388.2	ENOG41127GV	S	-	-	GO:0071840;GO:0009987
gene01491	Scaffold4	539383	540347	+	965	SAICAR synthetase	Phosphoribosylaminoimidazole-succinocarboxamide synthase OS=Pichia angusta OX=870730 GN=ADE1 PE=3 SV=1	PF01259.19	COG0152	F	purC	K01923	GO:0003824;GO:0008152;GO:0009987
gene01492	Scaffold4	540732	545796	-	5065	hypothetical protein	Mediator of RNA polymerase II transcription subunit 12 OS=Phaeosphaeria nodorum (strain SN15 / ATCC MYA-4574 / FGSC 10173) OX=321614 GN=SRB8 PE=3 SV=1	PF09497.11	ENOG410XPQK	K	MED12	K15163	GO:0140110;GO:0032991;GO:0044422;GO:0044464;GO:0065007
gene01493	Scaffold4	546228	547006	+	779	hypothetical protein	Uncharacterized protein C18B11.08c OS=Schizosaccharomyces pombe (strain 972 / ATCC 24843) OX=284812 GN=SPAC18B11.08c PE=4 SV=2	PF03669.14	ENOG4111XCI	S	-	-	-
gene01494	Scaffold4	547499	548149	+	651	hypothetical protein	Eukaryotic translation initiation factor eIF-1 OS=Saccharomyces cerevisiae (strain ATCC 204508 / S288c) OX=559292 GN=SUI1 PE=1 SV=1	PF01253.23	COG0023	J	SUI1	K03113	GO:0005215;GO:0005488;GO:0003824
gene01495	Scaffold4	548584	551626	-	3043	mitochondrial carrier	Uncharacterized mitochondrial carrier C688.09 OS=Schizosaccharomyces pombe (strain 972 / ATCC 24843) OX=284812 GN=SPAC688.09 PE=3 SV=1	PF00153.28;PF00153.28;PF00153.28	ENOG410XS20	S	RIM2	K15116	GO:0005215;GO:0044425
gene01496	Scaffold4	551937	555786	+	3850	hypothetical protein	Complex I intermediate-associated protein 30, mitochondrial OS=Neurospora crassa (strain ATCC 24698 / 74-OR23-1A / CBS 708.71 / DSM 1257 / FGSC 987) OX=367110 GN=cia30 PE=1 SV=1	PF08547.13;PF12862.8;PF12862.8	ENOG410YVZN	O	-	K03352	GO:0032991;GO:0044422;GO:0044464
gene01497	Scaffold4	556056	556679	-	624	COX6A-domain-containing protein	Cytochrome c oxidase subunit 13, mitochondrial OS=Neurospora crassa (strain ATCC 24698 / 74-OR23-1A / CBS 708.71 / DSM 1257 / FGSC 987) OX=367110 GN=eat-5 PE=1 SV=1	PF02046.16	ENOG411253X	O	-	K02266	-
gene01498	Scaffold4	557006	558943	+	1938	DNase I-like protein	DNA-(apurinic or apyrimidinic site) endonuclease 2 OS=Schizosaccharomyces pombe (strain 972 / ATCC 24843) OX=284812 GN=apn2 PE=1 SV=1	PF03372.24;PF06839.13	COG0708	L	-	K10772	GO:0005488;GO:0003824;GO:0008152;GO:0009987;GO:0050896
gene01499	Scaffold4	561437	562572	-	1136	mating type protein 1	Mating-type protein MAT-1 OS=Cochliobolus carbonum OX=5017 GN=MAT1 PE=3 SV=1	PF04769.13	ENOG410YVGY	K	-	-	GO:0005488;GO:0043226;GO:0044464;GO:0065007;GO:0022414;GO:0009987;GO:0032502
gene01500	Scaffold4	563284	563847	-	564	hypothetical protein	Pyridoxamine 5'-phosphate oxidase C1952.08c homolog OS=Schizosaccharomyces pombe (strain 972 / ATCC 24843) OX=284812 GN=SPAC1952.08c PE=3 SV=1	-	ENOG4111KEH	S	-	-	-
gene01501	Scaffold4	564462	566768	+	2307	RhoGAP-domain-containing protein	RHO GTPase-activating protein RGD1 OS=Saccharomyces cerevisiae (strain ATCC 204508 / S288c) OX=559292 GN=RGD1 PE=1 SV=1	PF00620.28;PF00611.24	ENOG410XV8U	S	-	K20643	GO:0098772;GO:0065007;GO:0009987
gene01502	Scaffold4	568600	571770	+	3171	histidyl-trna synthetase	Uncharacterized CDP-alcohol phosphatidyltransferase class-I family protein C22A12.10 OS=Schizosaccharomyces pombe (strain 972 / ATCC 24843) OX=284812 GN=SPAC22A12.10 PE=3 SV=1	PF07978.14;PF07978.14;PF01066.22	COG5050	I	-	K00993	GO:0005198;GO:0005488;GO:0003824;GO:0032991;GO:0044425;GO:0043226;GO:0044464;GO:0008152;GO:0009987
gene01503	Scaffold4	572022	573664	+	1643	hypothetical protein	-	PF04938.13	ENOG410XU5Y	S	-	-	-
gene01504	Scaffold4	573881	575577	+	1697	histidyl-tRNA synthetase	Histidine--tRNA ligase, mitochondrial OS=Schizosaccharomyces pombe (strain 972 / ATCC 24843) OX=284812 GN=hts1 PE=1 SV=2	PF13393.7;PF03129.21	COG0124	J	hisS	K01892	GO:0005488;GO:0003824;GO:0044464;GO:0008152;GO:0009987
gene01505	Scaffold4	576379	576947	-	569	hypothetical protein	-	-	ENOG4111W6C	S	-	-	GO:0044425
gene01506	Scaffold4	577319	584452	+	7134	hypothetical protein	Palmitoyltransferase ERF2 OS=Gibberella zeae (strain PH-1 / ATCC MYA-4620 / FGSC 9075 / NRRL 31084) OX=229533 GN=ERF2 PE=3 SV=1	PF13344.7;PF00856.29;PF13242.7;PF17907.2	COG2940	S	-	-	GO:0003824;GO:0043226;GO:0044464
gene01507	Scaffold4	587298	589397	+	2100	hypothetical protein	-	-	COG0647	G	-	-	-
gene01508	Scaffold4	589845	591250	+	1406	hypothetical protein	F-box protein YDR306C OS=Saccharomyces cerevisiae (strain ATCC 204508 / S288c) OX=559292 GN=YDR306C PE=1 SV=1	PF12937.8	ENOG4111QAB	S	-	-	-
gene01509	Scaffold4	591483	593370	-	1888	chaperone protein dnaK	Ribosome-associated complex subunit SSZ1 OS=Saccharomyces cerevisiae (strain ATCC 204508 / S288c) OX=559292 GN=SSZ1 PE=1 SV=2	PF00012.21;PF06723.14	COG0443	O	-	-	GO:0005488
gene01510	Scaffold4	593652	594430	+	779	hypothetical protein	Exosome complex component RRP40 OS=Saccharomyces cerevisiae (strain ATCC 204508 / S288c) OX=559292 GN=RRP40 PE=1 SV=2	PF18311.2;PF15985.6	COG1097	J	EXOSC3	K03681	GO:0005488;GO:0003824;GO:0032991;GO:0044464
gene01511	Scaffold4	595777	600238	-	4462	hypothetical protein	Target of rapamycin complex 1 subunit mip1 OS=Schizosaccharomyces pombe (strain 972 / ATCC 24843) OX=284812 GN=mip1 PE=1 SV=1	PF14538.7	ENOG410XQKJ	S	-	K07204	GO:0032991;GO:0044464;GO:0065007;GO:0009987
gene01512	Scaffold4	601263	605850	+	4588	hypothetical protein	Tip elongation aberrant protein 1 OS=Schizosaccharomyces pombe (strain 972 / ATCC 24843) OX=284812 GN=tea1 PE=1 SV=1	PF13854.7;PF13854.7;PF13854.7;PF13415.7;PF13415.7;PF13964.7;PF13418.7;PF13418.7;PF01344.26;PF07646.16	ENOG410Y5WM	S	-	-	-
gene01513	Scaffold4	606659	607888	+	1230	hypothetical protein	-	-	ENOG410XY22	S	-	-	-
gene01514	Scaffold4	608099	608782	-	684	hypothetical protein	-	PF17254.3	ENOG411232B	S	-	-	-
gene01515	Scaffold4	610296	612306	+	2011	vacuolar protein sorting-associated protein-like protein vps5	Vacuolar protein sorting-associated protein vps5 OS=Schizosaccharomyces pombe (strain 972 / ATCC 24843) OX=284812 GN=vps5 PE=1 SV=1	PF09325.11;PF00787.25	COG5391	U	-	K17917	GO:0005488;GO:0032991;GO:0044425;GO:0043226;GO:0016020;GO:0044464;GO:0022414;GO:0071840;GO:0009987;GO:0032502;GO:0051179
gene01516	Scaffold4	614877	616422	+	1546	glycoside hydrolase family 43 protein	Beta-xylosidase OS=Bacillus pumilus OX=1408 GN=xynB PE=1 SV=2	PF04616.15;PF17851.2	COG3507	G	-	-	GO:0003824;GO:0008152
gene01517	Scaffold4	617426	621576	+	4151	hypothetical protein	-	-	ENOG410YB64	S	-	-	-
gene01518	Scaffold4	624731	626541	+	1811	phytoene desaturase	Phytoene desaturase OS=Cercospora nicotianae OX=29003 GN=PDH1 PE=3 SV=1	PF01593.25;PF13450.7;PF01266.25;PF07992.15;PF12831.8	COG1233	Q	-	K15745	GO:0003824;GO:0044425;GO:0008152;GO:0009987
gene01519	Scaffold4	627288	629484	-	2197	carotenoid oxygenase	Carotenoid 9,10(9',10')-cleavage dioxygenase 1 OS=Pisum sativum OX=3888 GN=CCD1 PE=2 SV=1	PF03055.16	COG3670	Q	-	-	GO:0005488;GO:0003824
gene01520	Scaffold4	629993	633228	+	3236	ERG9, Phytoenesqualene synthetase	Bifunctional lycopene cyclase/phytoene synthase OS=Leptosphaeria maculans (strain JN3 / isolate v23.1.3 / race Av1-4-5-6-7-8) OX=985895 GN=Lema_P114090.1 PE=3 SV=1	PF06432.12;PF00494.20	COG1562	I	-	K17841	GO:0003824;GO:0044425;GO:0008152;GO:0009987
gene01521	Scaffold4	635029	637305	+	2277	Annexin	Annexin A11 OS=Oryctolagus cuniculus OX=9986 GN=ANXA11 PE=1 SV=1	PF00191.21;PF00191.21	ENOG410ZKAM	S	-	-	GO:0005488
gene01522	Scaffold4	637819	642050	-	4232	peroxiredoxin TSA1	Peroxiredoxin TSA1-A OS=Candida albicans (strain SC5314 / ATCC MYA-2876) OX=237561 GN=TSA1 PE=2 SV=1	PF00578.22;PF08534.11;PF10417.10	COG0450	O	ahpC	K03386	GO:0016209;GO:0005488;GO:0003824;GO:0005623;GO:0044464;GO:0065007;GO:0008152;GO:0009987;GO:0098754;GO:0050896
gene01523	Scaffold4	643186	644925	-	1740	hypothetical protein	Uncharacterized membrane protein YBR220C OS=Saccharomyces cerevisiae (strain ATCC 204508 / S288c) OX=559292 GN=YBR220C PE=1 SV=1	PF13000.8;PF13000.8;PF13000.8	COG0477	G	-	-	GO:0005215;GO:0044425
gene01524	Scaffold4	645417	646397	+	981	hypothetical protein	-	PF09496.11	ENOG41126HG	S	MCM21	K11552	-
gene01525	Scaffold4	646944	650036	-	3093	ubx domain-containing protein	Ras-related C3 botulinum toxin substrate 1 OS=Rattus norvegicus OX=10116 GN=Rac1 PE=1 SV=1	PF00071.23;PF08477.14;PF00789.21;PF00025.22	ENOG4111GHU	S	-	-	-
gene01526	Scaffold4	651388	652321	-	934	hypothetical protein	Protein CMS1 OS=Chaetomium thermophilum (strain DSM 1495 / CBS 144.50 / IMI 039719) OX=759272 GN=CSM1 PE=3 SV=2	PF14617.7	ENOG410XPW6	S	-	K14784	-
gene01527	Scaffold4	652538	654276	+	1739	hypothetical protein	Centromere protein T OS=Gallus gallus OX=9031 GN=CENPT PE=1 SV=2	PF15511.7;PF15630.7;PF00808.24	ENOG4111UQR	S	-	-	-
gene01528	Scaffold4	654298	655416	-	1119	hypothetical protein	Cytochrome oxidase assembly protein shy1 OS=Schizosaccharomyces pombe (strain 972 / ATCC 24843) OX=284812 GN=shy1 PE=3 SV=1	PF02104.16	COG3346	S	SHY1	K14998	GO:0044425;GO:0044422;GO:0016020;GO:0044464
gene01529	Scaffold4	655601	656419	+	819	hypothetical protein	Coiled-coil domain-containing protein 115 OS=Homo sapiens OX=9606 GN=CCDC115 PE=1 SV=1	-	ENOG411287U	S	-	K23543	GO:0071840;GO:0009987
gene01530	Scaffold4	656579	660339	-	3761	Arp Ankyrin repeat protein	Ankyrin-3 OS=Homo sapiens OX=9606 GN=ANK3 PE=1 SV=3	PF12796.8;PF12796.8;PF12796.8;PF13637.7;PF13637.7;PF01984.21;PF00023.31	COG0666	S	-	-	-
gene01531	Scaffold4	660419	660985	+	567	hypothetical protein	-	-	ENOG4110VIX	S	-	-	-
gene01532	Scaffold4	661742	662527	-	786	hypothetical protein	CBL-interacting protein kinase 12 OS=Oryza sativa subsp. japonica OX=39947 GN=CIPK12 PE=1 SV=1	PF00069.26;PF07714.18	ENOG410XTVF	T	-	-	-
gene01533	Scaffold4	663268	663618	+	351	-	-	-	-	-	-	-	-
gene01534	Scaffold4	663905	665958	-	2054	uncharacterized protein EJ05DRAFT_501333	-	PF01636.24	ENOG410YHE4	S	-	-	-
gene01535	Scaffold4	667308	667562	-	255	-	-	-	-	-	-	-	-
gene01536	Scaffold4	667821	668906	-	1086	hypothetical protein	Vegetative incompatibility protein HET-E-1 OS=Podospora anserina OX=2587412 GN=HET-E1 PE=4 SV=1	-	COG0457	S	-	-	GO:0005488
gene01537	Scaffold4	671183	672793	+	1611	hypothetical protein	-	-	ENOG4112408	S	-	-	-
gene01538	Scaffold4	673877	674673	+	797	uncharacterized protein LHYA1_G008556	-	PF13561.7	ENOG410Y92D	S	-	-	-
gene01539	Scaffold4	675821	678244	-	2424	37S ribosomal protein Rsm22	Probable S-adenosyl-L-methionine-dependent RNA methyltransferase RSM22, mitochondrial OS=Saccharomyces cerevisiae (strain ATCC 204508 / S288c) OX=559292 GN=RSM22 PE=1 SV=1	PF09243.11;PF09243.11	COG5459	J	-	-	GO:0003824;GO:0008152;GO:0009987
gene01540	Scaffold4	679151	680994	+	1844	FAD-binding domain-containing protein	FAD-linked oxidoreductase srdI OS=Neurospora crassa (strain ATCC 24698 / 74-OR23-1A / CBS 708.71 / DSM 1257 / FGSC 987) OX=367110 GN=srdI PE=2 SV=1	PF01565.24;PF08031.13	COG0277	C	-	-	GO:0005488;GO:0003824
gene01541	Scaffold4	681356	683152	-	1797	membrane transporter	Uncharacterized MFS-type transporter PB1E7.08c OS=Schizosaccharomyces pombe (strain 972 / ATCC 24843) OX=284812 GN=SPAPB1E7.08c PE=1 SV=1	PF07690.17;PF00083.25	ENOG410ZVDQ	G	-	-	GO:0005215;GO:0044425
gene01542	Scaffold4	683961	686490	-	2530	WD40 repeat-like protein	Uncharacterized WD repeat-containing protein C26H5.03 OS=Schizosaccharomyces pombe (strain 972 / ATCC 24843) OX=284812 GN=SPAC26H5.03 PE=1 SV=2	PF00400.33;PF00400.33;PF00400.33;PF12894.8	ENOG410XPU4	S	-	K10751	-
gene01543	Scaffold4	687324	688055	+	732	hypothetical protein	RWD domain-containing protein 2B OS=Pongo abelii OX=9601 GN=RWDD2B PE=2 SV=1	-	ENOG4111MUM	S	-	-	-
gene01544	Scaffold4	689213	690349	-	1137	mitochondrial metallochaperone Sco1	Protein SCO1, mitochondrial OS=Saccharomyces cerevisiae (strain ATCC 204508 / S288c) OX=559292 GN=SCO1 PE=1 SV=1	PF02630.15	COG1999	S	-	K07152	GO:0005488;GO:0005623;GO:0044425;GO:0044422;GO:0016020;GO:0044464;GO:0065007;GO:0071840;GO:0009987;GO:0051179
gene01545	Scaffold4	690735	692714	-	1980	putative MFS multidrug transporter	Efflux pump vrtL OS=Penicillium aethiopicum OX=36650 GN=vrtL PE=1 SV=1	PF07690.17;PF00083.25	COG0477	G	-	-	GO:0005215;GO:0044425
gene01546	Scaffold4	694200	694781	+	582	Phox-like protein	Sorting nexin-3 OS=Aspergillus oryzae (strain ATCC 42149 / RIB 40) OX=510516 GN=snx3 PE=3 SV=1	PF00787.25	COG5391	U	-	K17918	GO:0005488
gene01547	Scaffold4	695964	698292	+	2329	hypothetical protein	Probable urea active transporter 1 OS=Schizosaccharomyces pombe (strain 972 / ATCC 24843) OX=284812 GN=dur3-1 PE=3 SV=1	-	ENOG410YD2X	S	-	-	GO:0005215;GO:0044425
gene01548	Scaffold4	698882	699686	+	805	thioredoxin-like protein	Phosducin-like protein 2 OS=Saccharomyces cerevisiae (strain ATCC 204508 / S288c) OX=559292 GN=PLP2 PE=1 SV=1	PF02114.17	ENOG4111H24	S	-	-	-
gene01549	Scaffold4	702593	703631	-	1039	hypothetical protein	Fluconazole resistance protein 3 OS=Candida albicans OX=5476 GN=FCR3 PE=3 SV=1	PF00170.22;PF08601.11	ENOG4111YB8	K	-	K09043	GO:0140110
gene01550	Scaffold4	709209	710030	-	822	kinase-like protein	Putative mitogen-activated protein kinase kinase kinase 7-like OS=Drosophila melanogaster OX=7227 GN=Takl1 PE=2 SV=1	PF00069.26;PF07714.18	COG0515	T	-	-	-
gene01551	Scaffold4	711597	712673	-	1077	F-box domain-containing protein	-	-	ENOG410YIFX	S	-	-	-
gene01552	Scaffold4	714609	717189	-	2581	hypothetical protein	Phosphorus acquisition-controlling protein OS=Neurospora crassa (strain ATCC 24698 / 74-OR23-1A / CBS 708.71 / DSM 1257 / FGSC 987) OX=367110 GN=nuc-1 PE=3 SV=2	PF00010.27	ENOG410YEP0	K	-	-	-
gene01553	Scaffold4	717503	718642	-	1140	putative G protein gamma subunit	Guanine nucleotide-binding protein subunit gamma OS=Neurospora crassa (strain ATCC 24698 / 74-OR23-1A / CBS 708.71 / DSM 1257 / FGSC 987) OX=367110 GN=gng-1 PE=3 SV=2	PF00631.23	ENOG41126GE	S	-	K07973	GO:0005488;GO:0065007;GO:0009987
gene01554	Scaffold4	719398	722856	+	3459	hypothetical protein	Eukaryotic translation initiation factor 3 subunit A OS=Coccidioides immitis (strain RS) OX=246410 GN=TIF32 PE=3 SV=2	PF01399.28	ENOG410XQ37	J	-	K03254	GO:0005488;GO:0032991;GO:0044464;GO:0071840;GO:0009987
gene01555	Scaffold4	723497	724873	+	1377	hypothetical protein	-	-	-	-	-	-	-
gene01556	Scaffold4	726256	727434	-	1179	kinase-like protein	Casein kinase I homolog hhp1 OS=Schizosaccharomyces pombe (strain 972 / ATCC 24843) OX=284812 GN=hhp1 PE=2 SV=1	PF00069.26;PF07714.18;PF17667.2	ENOG410XPGP	T	-	K14758	GO:0005488;GO:0003824
gene01557	Scaffold4	729354	729812	-	459	hypothetical protein	ATP synthase subunit J, mitochondrial OS=Schizosaccharomyces pombe (strain 972 / ATCC 24843) OX=284812 GN=atp18 PE=3 SV=1	PF04911.13	ENOG4112CWI	U	ATP18	K02142	GO:0005215;GO:0032991;GO:0044425;GO:0044464;GO:0008152;GO:0009987;GO:0051179
gene01558	Scaffold4	730050	730651	+	602	DASH complex, subunit Spc19	DASH complex subunit SPC19 OS=Debaryomyces hansenii (strain ATCC 36239 / CBS 767 / JCM 1990 / NBRC 0083 / IGC 2968) OX=284592 GN=SPC19 PE=3 SV=2	PF08287.12	ENOG41126ZM	S	-	K11572	GO:0032991;GO:0044422;GO:0044464;GO:0099080;GO:0009987
gene01559	Scaffold4	731158	742183	+	11026	hypothetical protein	ATP synthase subunit delta, mitochondrial OS=Neurospora crassa (strain ATCC 24698 / 74-OR23-1A / CBS 708.71 / DSM 1257 / FGSC 987) OX=367110 GN=des PE=3 SV=2	PF02823.17	COG0355	C	SRM300	K13172	-
gene01560	Scaffold4	742476	744134	-	1659	Cryptochrome/photolyase FAD-binding domain-containing protein	Deoxyribodipyrimidine photo-lyase OS=Neurospora crassa (strain ATCC 24698 / 74-OR23-1A / CBS 708.71 / DSM 1257 / FGSC 987) OX=367110 GN=phr PE=3 SV=2	PF03441.15;PF00875.19	COG0415	L	phrB	K01669	GO:0003824
gene01561	Scaffold4	745751	747905	+	2155	alkaline phosphatase-like protein	Alkaline phosphatase H OS=Pseudomonas aeruginosa (strain ATCC 15692 / DSM 22644 / CIP 104116 / JCM 14847 / LMG 12228 / 1C / PRS 101 / PAO1) OX=208964 GN=phoA PE=1 SV=2	PF00245.21	COG1785	P	-	-	GO:0003824
gene01562	Scaffold4	748356	749877	-	1522	hypothetical protein	Probable 2-dehydropantoate 2-reductase OS=Schizosaccharomyces pombe (strain 972 / ATCC 24843) OX=284812 GN=SPBPB2B2.09c PE=3 SV=1	PF08546.12;PF02558.17	COG1893	H	panE	K00077	GO:0003824;GO:0008152;GO:0009987
gene01563	Scaffold4	750276	751304	+	1029	hypothetical protein	Nuclear nucleic acid-binding protein C1D OS=Xenopus laevis OX=8355 GN=c1d PE=2 SV=1	PF04000.16	ENOG4111ZX6	S	LRP1	K12592	-
gene01564	Scaffold4	752303	754486	-	2184	hypothetical protein	Rab guanine nucleotide exchange factor sec2 OS=Schizosaccharomyces pombe (strain 972 / ATCC 24843) OX=284812 GN=sec2 PE=1 SV=1	PF06428.12	ENOG410XPSY	S	-	K19940	GO:0098772;GO:0005488
gene01565	Scaffold4	754933	755416	-	484	-	-	-	-	-	-	-	-
gene01566	Scaffold4	756411	757825	-	1415	Metallo-dependent phosphatase	Serine/threonine-protein phosphatase PP1 OS=Emericella nidulans (strain FGSC A4 / ATCC 38163 / CBS 112.46 / NRRL 194 / M139) OX=227321 GN=bimG PE=2 SV=1	PF00149.29;PF16891.6	ENOG410XPVF	T	-	K06269	-
gene01567	Scaffold4	759845	762319	-	2475	hypothetical protein	Uncharacterized leucine-rich repeat-containing protein C926.06c OS=Schizosaccharomyces pombe (strain 972 / ATCC 24843) OX=284812 GN=SPAC926.06c PE=1 SV=1	PF13855.7	COG4886	S	-	-	-
gene01568	Scaffold4	766086	767862	-	1777	hypothetical protein	Uncharacterized GST-like protein YibF OS=Escherichia coli (strain K12) OX=83333 GN=yibF PE=1 SV=1	PF13417.7;PF13417.7;PF13409.7;PF13409.7	ENOG410XQW2	O	-	-	GO:0003824;GO:0008152;GO:0009987
gene01569	Scaffold4	769283	770065	+	783	hypothetical protein	EEF1A lysine methyltransferase 4 OS=Homo sapiens OX=9606 GN=EEF1AKMT4 PE=1 SV=1	PF13649.7;PF08241.13	ENOG410YAPT	S	-	K22857	-
gene01570	Scaffold4	770584	771290	+	707	glutathione s-transferase	Glutathione S-transferase 3 OS=Schizosaccharomyces pombe (strain 972 / ATCC 24843) OX=284812 GN=gst3 PE=1 SV=3	PF02798.21;PF13417.7;PF00043.26;PF13409.7;PF14497.7	ENOG4112ANC	O	-	-	GO:0003824
gene01571	Scaffold4	771649	773418	-	1770	uncharacterized protein BDR25DRAFT_383569	Altered inheritance of mitochondria protein 9, mitochondrial OS=Saccharomyces cerevisiae (strain YJM789) OX=307796 GN=AIM9 PE=3 SV=1	PF01636.24	ENOG410YAM8	S	-	-	-
gene01572	Scaffold4	775453	777445	+	1993	uncharacterized protein BDR25DRAFT_129425	-	PF11374.9	ENOG4111NRX	S	-	-	GO:0044425
gene01573	Scaffold4	779043	779820	+	778	hypothetical protein	-	-	-	-	-	-	-
gene01575	Scaffold4	781130	782549	-	1420	DUF171-domain-containing protein	Putative methyltransferase C9orf114 OS=Homo sapiens OX=9606 GN=SPOUT1 PE=1 SV=3	PF02598.18	COG2106	S	-	K09142	-
gene01576	Scaffold4	782920	783303	+	384	hypothetical protein	-	-	ENOG4111212	S	-	-	-
gene01577	Scaffold4	783679	785979	-	2301	hypothetical protein	Uncharacterized RING finger protein P8B7.23 OS=Schizosaccharomyces pombe (strain 972 / ATCC 24843) OX=284812 GN=SPBP8B7.23 PE=4 SV=1	PF00097.26;PF13445.7	ENOG410XTFS	O	-	-	GO:0005488
gene01578	Scaffold4	786824	789555	+	2732	cysteine proteinase	Probable ubiquitin carboxyl-terminal hydrolase 3 OS=Schizosaccharomyces pombe (strain 972 / ATCC 24843) OX=284812 GN=ubp3 PE=3 SV=1	PF00443.30;PF13423.7	ENOG410XSIH	O	UBP3	K11841	GO:0003824;GO:0008152;GO:0009987
gene01579	Scaffold4	791655	792174	+	520	hypothetical protein	Mitochondrial intermembrane space cysteine motif-containing protein MIX17 OS=Saccharomyces cerevisiae (strain ATCC 204508 / S288c) OX=559292 GN=MIX17 PE=1 SV=1	-	ENOG41126E7	S	-	-	GO:0031974;GO:0044422;GO:0044464;GO:0008152;GO:0009987
gene01580	Scaffold4	792532	795022	-	2491	hypothetical protein	-	-	ENOG41112NR	S	-	-	-
gene01581	Scaffold4	796085	798046	+	1962	PREDICTED: uncharacterized protein LOC103939756	Mevalonyl-coenzyme A hydratase sidH OS=Neosartorya fumigata (strain ATCC MYA-4609 / Af293 / CBS 101355 / FGSC A1100) OX=330879 GN=sidH PE=2 SV=1	PF00378.21;PF16113.6	COG1024	I	-	-	GO:0003824
gene01582	Scaffold4	798670	800375	+	1706	hypothetical protein	-	PF11905.9	ENOG4111SPH	S	-	-	-
gene01583	Scaffold4	801034	802381	+	1348	2-nitropropane dioxygenase	Probable nitronate monooxygenase OS=Staphylococcus saprophyticus subsp. saprophyticus (strain ATCC 15305 / DSM 20229 / NCIMB 8711 / NCTC 7292 / S-41) OX=342451 GN=SSP1854 PE=3 SV=1	PF03060.16;PF00478.26;PF01070.19	COG2070	S	-	-	GO:0003824
gene01584	Scaffold4	802965	804792	+	1828	putative amino acid transporter	Uncharacterized amino-acid permease PB24D3.02c OS=Schizosaccharomyces pombe (strain 972 / ATCC 24843) OX=284812 GN=SPAPB24D3.02c PE=3 SV=1	PF13520.7;PF00324.22	COG0531	E	-	-	GO:0005215;GO:0044425
gene01585	Scaffold4	805325	806692	+	1368	uncharacterized protein BU26DRAFT_557142	-	-	ENOG4110ARJ	S	-	-	-
gene01586	Scaffold4	806840	808206	-	1367	PREDICTED: putative carboxymethylenebutenolidase	Putative carboxymethylenebutenolidase OS=Saccharomyces cerevisiae (strain ATCC 204508 / S288c) OX=559292 GN=YDL086W PE=1 SV=1	PF01738.19	ENOG410XTFS	O	-	K01061	GO:0005488;GO:0003824
gene01587	Scaffold4	808356	810229	-	1874	actin-like ATPase domain-containing protein	Probable D-xylulose kinase A OS=Neosartorya fumigata (strain ATCC MYA-4609 / Af293 / CBS 101355 / FGSC A1100) OX=330879 GN=xkiA PE=2 SV=1	PF02782.17;PF00370.22	COG1070	G	xylB	K00854	GO:0003824;GO:0008152
gene01588	Scaffold4	810740	814258	-	3519	hypothetical protein	Mitochondrial metal transporter 2 OS=Saccharomyces cerevisiae (strain ATCC 204508 / S288c) OX=559292 GN=MMT2 PE=3 SV=2	PF01545.22;PF12146.9;PF00561.21;PF12697.8	COG0053	P	-	-	GO:0005215;GO:0044425
gene01589	Scaffold4	814516	815620	+	1105	hypothetical protein	Oxidoreductase NAD-binding domain-containing protein 1 OS=Homo sapiens OX=9606 GN=OXNAD1 PE=1 SV=1	-	COG0543	C	-	-	GO:0003824
gene01590	Scaffold4	816638	819163	+	2526	ketohexokinase	Ketohexokinase OS=Pongo abelii OX=9601 GN=KHK PE=3 SV=1	PF00294.25	ENOG4111RJ1	S	-	-	GO:0003824;GO:0044425
gene01591	Scaffold4	820127	823355	+	3229	heme-dependent catalase	Decarboxylase yanB OS=Aspergillus niger (strain ATCC 1015 / CBS 113.46 / FGSC A1144 / LSHB Ac4 / NCTC 3858a / NRRL 328 / USDA 3528.7) OX=380704 GN=yanB PE=1 SV=1	PF04909.15;PF00199.20	COG2159	S	-	-	GO:0016209;GO:0005488;GO:0003824
gene01592	Scaffold4	823830	825135	-	1306	SET domain-containing protein	Ribosomal lysine N-methyltransferase set11 OS=Schizosaccharomyces pombe (strain 972 / ATCC 24843) OX=284812 GN=set11 PE=1 SV=1	PF00856.29	ENOG410Y7DR	S	-	-	-
gene01593	Scaffold4	825466	828788	+	3323	hypothetical protein	Ubiquinone biosynthesis protein coq4, mitochondrial OS=Pyrenophora tritici-repentis (strain Pt-1C-BFP) OX=426418 GN=coq4 PE=3 SV=1	PF05019.14;PF00172.19	COG5031	H	-	-	GO:0140110;GO:0005488;GO:0044425;GO:0043226;GO:0044464
gene01594	Scaffold4	829741	831948	+	2208	hypothetical protein	-	-	ENOG410YRPN	S	-	-	GO:0044425
gene01595	Scaffold4	833403	837237	-	3835	P-loop containing nucleoside triphosphate hydrolase protein	Ankyrin-2 OS=Homo sapiens OX=9606 GN=ANK2 PE=1 SV=4	PF12796.8;PF12796.8;PF12796.8;PF12796.8;PF12796.8;PF12796.8;PF13637.7;PF13637.7;PF13637.7;PF13637.7;PF13637.7;PF13637.7;PF13637.7;PF00023.31;PF00023.31;PF00023.31;PF00023.31;PF00023.31;PF13424.7;PF13424.7;PF13424.7;PF13857.7;PF13374.7;PF13374.7;PF13374.7;PF13181.7;PF01926.24	ENOG410YC2Z	S	-	-	GO:0005488;GO:0003824
gene01596	Scaffold4	837776	838907	+	1132	hypothetical protein	-	PF01926.24	ENOG410YC2Z	S	-	-	GO:0005488
gene01597	Scaffold4	839577	839825	-	249	-	-	-	-	-	-	-	-
gene01598	Scaffold4	840051	840969	+	919	kinase-like protein	Cyclin-dependent kinase 4 OS=Sus scrofa OX=9823 GN=CDK4 PE=3 SV=1	PF00069.26;PF07714.18	COG0515	T	-	-	GO:0005488;GO:0003824
gene01599	Scaffold4	841433	843454	-	2022	HET-domain-containing protein	-	PF06985.12	ENOG4111587	S	-	-	-
gene01600	Scaffold4	844744	847539	+	2796	hypothetical protein	Ankyrin-1 OS=Homo sapiens OX=9606 GN=ANK1 PE=1 SV=3	PF12796.8;PF12796.8;PF12796.8;PF12796.8;PF12796.8;PF12796.8;PF12796.8;PF12796.8;PF12796.8;PF12796.8;PF12796.8;PF13637.7;PF13637.7;PF13637.7;PF13637.7;PF13637.7;PF13637.7;PF13637.7;PF13637.7;PF13637.7;PF13637.7;PF13637.7;PF13637.7;PF13637.7;PF13637.7;PF13637.7;PF00023.31;PF00023.31;PF00023.31;PF00023.31;PF00023.31;PF00023.31;PF00023.31;PF00023.31;PF00023.31;PF00023.31;PF00023.31;PF00023.31;PF00023…	COG0666	S	-	-	GO:0003824
gene01601	Scaffold4	848181	848996	-	816	uncharacterized protein P152DRAFT_507208	Uncharacterized protein L509 OS=Acanthamoeba polyphaga mimivirus OX=212035 GN=MIMI_L509 PE=4 SV=1	PF00149.29	ENOG4111FYH	S	-	-	-
gene01602	Scaffold4	849433	856011	+	6579	kinase-like protein	Serine/threonine-protein kinase SRPK OS=Physarum polycephalum OX=5791 PE=1 SV=1	PF00069.26	ENOG410XRBH	T	-	-	-
gene01603	Scaffold4	859387	860199	+	813	hypothetical protein	Rhamnogalacturonan acetylesterase OS=Emericella nidulans (strain FGSC A4 / ATCC 38163 / CBS 112.46 / NRRL 194 / M139) OX=227321 GN=AN2528 PE=1 SV=1	PF13472.7	COG2755	E	-	-	GO:0003824
gene01604	Scaffold4	865901	868990	-	3090	HET-domain-containing protein	Vegetative incompatibility protein HET-E-1 OS=Podospora anserina OX=2587412 GN=HET-E1 PE=4 SV=1	PF06985.12	ENOG4110TRB	S	-	-	-
gene01605	Scaffold4	869422	871436	-	2015	ATP-sulfurylase	Sulfate adenylyltransferase OS=Phaeosphaeria nodorum (strain SN15 / ATCC MYA-4574 / FGSC 10173) OX=321614 GN=MET3 PE=3 SV=1	PF01747.18;PF01583.21;PF14306.7	COG2046	P	sat	K00958	GO:0005488;GO:0003824;GO:0044464;GO:0008152;GO:0009987
gene01606	Scaffold4	872181	873138	-	958	phosphoadenosine phosphosulfate reductase	Phosphoadenosine phosphosulfate reductase OS=Emericella nidulans (strain FGSC A4 / ATCC 38163 / CBS 112.46 / NRRL 194 / M139) OX=227321 GN=sA PE=3 SV=3	PF01507.20	COG0175	P	cysH	K00390	GO:0003824;GO:0008152;GO:0009987
gene01607	Scaffold4	874388	876392	-	2005	hypothetical protein	-	-	ENOG41112DZ	S	-	-	-
gene01608	Scaffold4	876720	879546	+	2827	hypothetical protein	-	-	ENOG410ZKBY	S	-	-	-
gene01609	Scaffold4	881851	883310	+	1460	glycoside hydrolase family 18 protein	Endochitinase B1 OS=Neosartorya fumigata (strain ATCC MYA-4609 / Af293 / CBS 101355 / FGSC A1100) OX=330879 GN=chiB1 PE=3 SV=1	PF00704.29	COG3325	G	-	K01183	GO:0005488;GO:0003824;GO:0008152
gene01610	Scaffold4	883869	885116	-	1248	Lipoyl synthase	Lipoyl synthase, mitochondrial OS=Pyrenophora tritici-repentis (strain Pt-1C-BFP) OX=426418 GN=PTRG_06961 PE=3 SV=1	PF16881.6;PF04055.22	COG0320	H	lipA	K03644	GO:0005488;GO:0003824;GO:0043226;GO:0044464;GO:0008152;GO:0009987
gene01611	Scaffold4	885614	888601	+	2988	coatomer subunit gamma	Probable coatomer subunit gamma OS=Schizosaccharomyces pombe (strain 972 / ATCC 24843) OX=284812 GN=sec21 PE=1 SV=1	PF01602.21;PF08752.11;PF16381.6;PF13646.7	COG5240	U	-	K17267	GO:0005198;GO:0032991;GO:0044425;GO:0044422;GO:0016020;GO:0044464;GO:0051179
gene01612	Scaffold4	889152	890142	-	991	hypothetical protein	Outer spore wall protein LDS1 OS=Saccharomyces cerevisiae (strain ATCC 204508 / S288c) OX=559292 GN=LDS1 PE=1 SV=1	PF07264.12	ENOG4111GPC	S	-	-	GO:0044425
gene01613	Scaffold4	891463	892754	+	1292	hypothetical protein	-	-	ENOG41120RQ	S	-	-	-
gene01614	Scaffold4	893378	894704	+	1327	hypothetical protein	Mitochondrial amidoxime reducing component 2 OS=Mus musculus OX=10090 GN=Mtarc2 PE=1 SV=1	PF03473.18;PF03476.17	ENOG410YCFS	S	-	-	GO:0005488;GO:0003824;GO:0044425
gene01615	Scaffold4	894973	896865	-	1893	purine and uridine phosphorylase	Ankyrin repeat domain-containing protein 23 OS=Homo sapiens OX=9606 GN=ANKRD23 PE=1 SV=1	PF01048.21	ENOG4111BSN	S	-	-	-
gene01616	Scaffold4	897297	897653	+	357	hypothetical protein	-	-	-	-	-	-	GO:0003824;GO:0044425;GO:0008152;GO:0009987
gene01617	Scaffold4	897930	902183	+	4254	general substrate transporter	General alpha-glucoside permease OS=Saccharomyces cerevisiae (strain ATCC 204508 / S288c) OX=559292 GN=MAL11 PE=1 SV=1	PF00083.25;PF07690.17	ENOG410XNQK	G	-	-	GO:0005215;GO:0044425
gene01618	Scaffold4	902509	904227	+	1719	hypothetical protein	Putative transcription factor ecdB OS=Aspergillus rugulosus OX=41736 GN=ecdB PE=3 SV=1	PF00172.19	ENOG41129IN	S	-	-	GO:0140110;GO:0005488;GO:0044425;GO:0043226;GO:0044464
gene01619	Scaffold4	904519	906012	+	1494	glycoside hydrolase	Beta-xylosidase OS=Phanerochaete chrysosporium OX=5306 GN=Xyl5 PE=1 SV=2	PF00150.19	ENOG410YFDF	S	-	-	GO:0003824;GO:0008152
gene01620	Scaffold4	906267	906662	-	396	hypothetical protein	-	-	ENOG410ZAIJ	S	-	-	-
gene01621	Scaffold4	907661	909800	-	2140	GMC oxidoreductase	GMC oxidoreductase family protein Mala s 12.0101 OS=Malassezia sympodialis OX=76777 PE=1 SV=2	PF00732.20;PF05199.14;PF01266.25;PF05834.13;PF13450.7	COG2303	E	-	-	GO:0005488;GO:0003824
gene01622	Scaffold4	910503	911677	+	1175	Ketosamine-3-kinase	Ketosamine-3-kinase OS=Mus musculus OX=10090 GN=Fn3krp PE=1 SV=2	PF03881.15	COG3001	G	FAB1	K00921	GO:0003824
gene01623	Scaffold4	911688	912764	-	1077	cutinase-domain-containing protein	Cutinase OS=Monilinia fructicola OX=38448 GN=CUT1 PE=2 SV=1	PF01083.23	ENOG41122XJ	S	-	-	GO:0003824;GO:0005576
gene01624	Scaffold4	913550	914941	-	1392	FAD binding domain-containing protein	FAD-dependent monooxygenase OpS4 OS=Beauveria bassiana (strain ARSEF 2860) OX=655819 GN=OpS4 PE=1 SV=1	PF01494.20;PF00890.25;PF08491.11	COG0654	C;H	-	K00480	GO:0005488
gene01625	Scaffold4	917594	932255	+	14662	hypothetical protein	MFS gliotoxin efflux transporter gliA OS=Neosartorya fumigata (strain ATCC MYA-4609 / Af293 / CBS 101355 / FGSC A1100) OX=330879 GN=gliA PE=2 SV=1	PF07690.17;PF00266.20;PF00266.20;PF06609.14;PF00172.19	COG0520	E	-	K15631	-
gene01626	Scaffold4	933296	935237	+	1942	hypothetical protein	Patulin synthase OS=Aspergillus clavatus (strain ATCC 1007 / CBS 513.65 / DSM 816 / NCTC 3887 / NRRL 1) OX=344612 GN=patE PE=1 SV=1	PF00732.20;PF05199.14;PF13450.7	COG2303	E	betA	K00108	GO:0005488;GO:0003824
gene01627	Scaffold4	935814	937414	-	1601	cytochrome P450	Cytochrome P450 monooxygenase sdnE OS=Sordaria araneosa OX=573841 GN=sdnE PE=3 SV=1	PF00067.23	COG2124	Q	-	-	GO:0005488;GO:0003824;GO:0044425;GO:0008152;GO:0009987
gene01628	Scaffold4	937857	938903	+	1047	hypothetical protein	Short chain dehydrogenase atnD OS=Emericella nidulans (strain FGSC A4 / ATCC 38163 / CBS 112.46 / NRRL 194 / M139) OX=227321 GN=atnD PE=2 SV=1	PF00106.26;PF08659.11;PF13561.7	COG1028	S	-	-	-
gene01629	Scaffold4	939848	941666	+	1819	cytochrome P450	Cytochrome P450 monooxygenase BOA4 OS=Botryotinia fuckeliana (strain B05.10) OX=332648 GN=BOA4 PE=2 SV=1	PF00067.23	COG2124	Q	-	-	GO:0005488;GO:0003824
gene01630	Scaffold4	942293	944199	+	1907	cytochrome P450	Cytochrome P450 monooxygenase virE OS=Hypocrea virens (strain Gv29-8 / FGSC 10586) OX=413071 GN=virE PE=1 SV=1	PF00067.23	COG2124	Q	-	-	-
gene01631	Scaffold4	944477	946117	-	1641	hypothetical protein	Tigger transposable element-derived protein 1 OS=Homo sapiens OX=9606 GN=TIGD1 PE=1 SV=1	PF03184.20	ENOG410Y2C0	S	-	-	GO:0005488
gene01632	Scaffold5	97	6094	+	5998	glycoside hydrolase family 31 protein	Probable alpha/beta-glucosidase agdC OS=Aspergillus terreus (strain NIH 2624 / FGSC A1156) OX=341663 GN=agdC PE=3 SV=1	PF01055.27;PF16863.6;PF13802.7	COG1501	G	malZ	K01187	GO:0005488;GO:0003824;GO:0008152
gene01633	Scaffold5	7042	12957	+	5916	aerobic respiration control sensor protein arcB	Hybrid signal transduction histidine kinase K OS=Dictyostelium discoideum OX=44689 GN=dhkK PE=1 SV=1	PF02518.27;PF00072.25;PF00512.26	COG0642	T	-	-	GO:0003824
gene01634	Scaffold5	13525	16538	-	3014	hypothetical protein	Tubulin gamma chain OS=Cochliobolus heterostrophus (strain C5 / ATCC 48332 / race O) OX=701091 GN=TUB4 PE=3 SV=3	PF00091.26;PF03953.18;PF03009.18	COG5023	Z	-	K10389	GO:0005488;GO:0003824;GO:0032991;GO:0044422;GO:0044464;GO:0099080;GO:0008152;GO:0071840;GO:0009987
gene01635	Scaffold5	18269	20690	-	2422	coatomer subunit epsilon	Methyltransferase adrK OS=Penicillium rubens (strain ATCC 28089 / DSM 1075 / NRRL 1951 / Wisconsin 54-1255) OX=500485 GN=adrK PE=1 SV=1	PF04733.15;PF13649.7;PF08241.13	ENOG410XS5P	U	-	K17268	-
gene01636	Scaffold5	21273	22392	+	1120	spermine synthase	Spermidine synthase OS=Neurospora crassa (strain ATCC 24698 / 74-OR23-1A / CBS 708.71 / DSM 1257 / FGSC 987) OX=367110 GN=spe-3 PE=3 SV=1	PF01564.18;PF17284.3	COG0421	E	speE	K00797	GO:0003824;GO:0008152;GO:0009987
gene01637	Scaffold5	23418	23702	+	285	-	-	-	-	-	-	-	-
gene01638	Scaffold5	24401	26344	+	1944	ATP-NAD kinase	NAD(+) kinase OS=Saccharomyces cerevisiae (strain ATCC 204508 / S288c) OX=559292 GN=UTR1 PE=1 SV=2	PF01513.22	COG0061	G	ppnK	K00858	GO:0003824;GO:0008152;GO:0009987
gene01639	Scaffold5	27606	27806	+	201	-	-	-	-	-	-	-	-
gene01640	Scaffold5	28351	30479	+	2129	hypothetical protein	Regulatory protein LEU3 OS=Saccharomyces cerevisiae (strain ATCC 204508 / S288c) OX=559292 GN=LEU3 PE=1 SV=1	PF04082.19	ENOG4110IHY	K	-	-	GO:0140110;GO:0005488;GO:0043226;GO:0044464;GO:0008152;GO:0009987
gene01641	Scaffold5	32528	37604	+	5077	hypothetical protein	Carboxyvinyl-carboxyphosphonate phosphorylmutase OS=Streptomyces hygroscopicus OX=1912 GN=bcpA PE=1 SV=3	PF13714.7;PF00463.22	COG2513	G	-	-	GO:0003824
gene01642	Scaffold5	39037	40350	-	1314	hypothetical protein	-	-	ENOG4111X3Q	S	-	-	-
gene01643	Scaffold5	41436	42406	-	971	hypothetical protein	-	PF08213.12	ENOG410YZF6	S	-	-	-
gene01644	Scaffold5	43943	45221	-	1279	guanine nucleotide binding protein, alpha subunit	Guanine nucleotide-binding protein alpha-2 subunit OS=Neurospora crassa (strain ATCC 24698 / 74-OR23-1A / CBS 708.71 / DSM 1257 / FGSC 987) OX=367110 GN=gna-2 PE=2 SV=1	PF00503.21;PF00025.22	ENOG410XNVQ	S	-	K04640	GO:0005488;GO:0003824;GO:0032991;GO:0044425;GO:0044464;GO:0065007;GO:0009987
gene01645	Scaffold5	45503	45688	+	186	-	-	-	-	-	-	-	-
gene01646	Scaffold5	48267	50265	+	1999	hypothetical protein	-	-	ENOG4111285	S	-	-	-
gene01647	Scaffold5	55424	58863	+	3440	hypothetical protein	-	-	ENOG410ZZ3T	S	-	-	GO:0044425
gene01648	Scaffold5	59598	61964	-	2367	trimeric LpxA-like protein	Dynactin subunit 5 OS=Mus musculus OX=10090 GN=Dctn5 PE=1 SV=1	PF00132.25	ENOG410YENR	S	-	K10427	-
gene01649	Scaffold5	63999	67618	-	3620	DNA binding regulatory protein-like protein AmdX	Respiration factor 2 OS=Saccharomyces cerevisiae (strain ATCC 204508 / S288c) OX=559292 GN=RSF2 PE=1 SV=1	PF04082.19;PF00096.27;PF00096.27	COG5048	S	-	-	GO:0005488;GO:0043226;GO:0044464;GO:0008152;GO:0009987
gene01650	Scaffold5	67901	68080	+	180	-	-	-	-	-	-	-	-
gene01651	Scaffold5	75851	76111	+	261	-	-	-	-	-	-	-	-
gene01652	Scaffold5	76303	77311	-	1009	hypothetical protein	Putative glutamate--cysteine ligase regulatory subunit OS=Schizosaccharomyces pombe (strain 972 / ATCC 24843) OX=284812 GN=SPCC737.06c PE=3 SV=1	PF00248.22	COG0656	S	-	K11205	GO:0098772;GO:0005488;GO:0032991;GO:0044464;GO:0065007;GO:0008152;GO:0009987
gene01653	Scaffold5	77728	80848	+	3121	hypothetical protein	AP-1 complex subunit sigma-1 OS=Schizosaccharomyces pombe (strain 972 / ATCC 24843) OX=284812 GN=vas2 PE=1 SV=1	PF01217.21;PF09174.11	COG5046	K	-	K12394	GO:0043226;GO:0044464;GO:0065007
gene01654	Scaffold5	81504	83477	-	1974	hypothetical protein	-	-	ENOG41120WI	S	-	-	-
gene01655	Scaffold5	85809	88496	-	2688	hypothetical protein	-	-	ENOG41127PE	S	-	-	-
gene01656	Scaffold5	95720	97071	+	1352	hypothetical protein	-	-	-	-	-	-	-
gene01657	Scaffold5	97667	99691	-	2025	glycoside hydrolase family 78 protein	-	PF17390.3	ENOG410YGH3	G	-	-	-
gene01658	Scaffold5	102066	102763	+	698	hypothetical protein	-	-	-	-	-	-	-
gene01659	Scaffold5	105555	106153	+	599	mitochondrial import translocase, subunit Tom22	Mitochondrial import receptor subunit tom22 OS=Schizosaccharomyces pombe (strain 972 / ATCC 24843) OX=284812 GN=tom22 PE=3 SV=1	PF04281.14	ENOG41122K3	U	-	K17769	GO:0044422;GO:0016020;GO:0044464;GO:0051179
gene01660	Scaffold5	106757	107957	-	1201	hypothetical protein	Mitochondrial import receptor subunit tom40 OS=Neurospora crassa (strain ATCC 24698 / 74-OR23-1A / CBS 708.71 / DSM 1257 / FGSC 987) OX=367110 GN=tom40 PE=1 SV=1	PF01459.23	ENOG410XS2U	O	-	K11518	GO:0005215;GO:0044422;GO:0016020;GO:0044464;GO:0051179
gene01661	Scaffold5	108523	110302	+	1780	6-phosphofructo-2-kinase/fructose-2,6-biphosphatase 3	Putative 6-phosphofructo-2-kinase/fructose-2,6-bisphosphatase YLR345W OS=Saccharomyces cerevisiae (strain ATCC 204508 / S288c) OX=559292 GN=YLR345W PE=1 SV=1	PF01591.19;PF00300.23	COG0406	G	-	K19030	GO:0005488;GO:0003824;GO:0008152;GO:0009987
gene01662	Scaffold5	110781	111661	-	881	uncharacterized protein BDZ99DRAFT_422403	-	PF17111.6	ENOG410ZEI1	S	-	-	-
gene01663	Scaffold5	111898	114570	+	2673	hypothetical protein	-	PF13424.7	COG0457	S	-	-	GO:0005488;GO:0003824;GO:0032991;GO:0044422;GO:0044464
gene01664	Scaffold5	115667	118908	-	3242	sterol regulatory element binding protein-like protein Sre1	Sterol regulatory element-binding protein 1 OS=Schizosaccharomyces pombe (strain 972 / ATCC 24843) OX=284812 GN=sre1 PE=1 SV=1	PF09427.11;PF00010.27	ENOG410Z6I1	K	-	-	GO:0005488;GO:0065007;GO:0009987;GO:0050896
gene01665	Scaffold5	125527	132170	+	6644	hypothetical protein	Transposable element Tcb2 transposase OS=Caenorhabditis briggsae OX=6238 PE=3 SV=1	PF00320.28;PF13358.7	ENOG411225Q	K	-	-	GO:0005488;GO:0065007
gene01666	Scaffold5	134338	136631	+	2294	glutamate-cysteine ligase Gcs1	Glutamate--cysteine ligase OS=Neurospora crassa (strain ATCC 24698 / 74-OR23-1A / CBS 708.71 / DSM 1257 / FGSC 987) OX=367110 GN=gcs-1 PE=3 SV=1	PF03074.17	ENOG410XQIG	I	-	K11204	-
gene01667	Scaffold5	137270	137602	-	333	-	-	-	-	-	-	-	-
gene01668	Scaffold5	139749	140003	+	255	-	-	-	-	-	-	-	-
gene01669	Scaffold5	141538	143202	+	1665	hypothetical protein	-	-	ENOG4111PMV	S	-	-	-
gene01670	Scaffold5	144136	145131	+	996	kinase-like protein	EKC/KEOPS complex subunit bud32 OS=Aspergillus clavatus (strain ATCC 1007 / CBS 513.65 / DSM 816 / NCTC 3887 / NRRL 1) OX=344612 GN=bud32 PE=3 SV=1	PF06293.15	COG3642	T	BUD32	K08851	-
gene01671	Scaffold5	148298	148746	+	449	YjgF-like protein	RutC family protein in leuC 5'region OS=Leuconostoc mesenteroides subsp. cremoris OX=33965 PE=3 SV=1	PF01042.22	COG0251	J	-	-	-
gene01672	Scaffold5	149019	150067	+	1049	PLC-like phosphodiesterase	-	-	ENOG410XPMS	I	-	-	GO:0003824;GO:0044425;GO:0008152
gene01673	Scaffold5	151778	152784	+	1007	hypothetical protein	-	-	ENOG410Z516	S	-	-	-
gene01674	Scaffold5	153061	154311	-	1251	hypothetical protein	Extracellular protein ARB_04177 OS=Arthroderma benhamiae (strain ATCC MYA-4681 / CBS 112371) OX=663331 GN=ARB_04177 PE=1 SV=1	PF03009.18	ENOG410XPMS	I	glpQ	K01126	GO:0003824;GO:0008152
gene01675	Scaffold5	155194	157297	-	2104	GTP-binding protein 1	GTP-binding protein 1 OS=Mus musculus OX=10090 GN=Gtpbp1 PE=1 SV=2	PF00009.28;PF03144.26	COG5258	S	-	-	GO:0005488;GO:0003824
gene01676	Scaffold5	158020	159594	-	1575	hypothetical protein	Indoleamine 2,3-dioxygenase 1 OS=Homo sapiens OX=9606 GN=IDO1 PE=1 SV=1	PF01231.19	ENOG410XRT3	I	-	-	GO:0005488;GO:0008152;GO:0009987
gene01677	Scaffold5	161810	162723	+	914	hypothetical protein	-	PF12051.9	ENOG41122KQ	S	-	-	GO:0005488;GO:0044425
gene01678	Scaffold5	163627	164757	+	1131	hypothetical protein	-	PF09414.11	ENOG4111XES	S	-	-	-
gene01679	Scaffold5	165254	166009	+	756	exonuclease	-	PF01612.21	ENOG4111R1U	S	EGL	K18740	GO:0005488;GO:0003824
gene01680	Scaffold5	166913	175946	-	9034	hypothetical protein	UPF0648 protein C3H5.09c OS=Schizosaccharomyces pombe (strain 972 / ATCC 24843) OX=284812 GN=SPAC3H5.09c PE=3 SV=2	PF10344.10;PF10351.10;PF10359.10;PF10347.10;PF10293.10;PF10305.10	ENOG410XSYR	S	-	-	-
gene01681	Scaffold5	177192	178220	-	1029	hypothetical protein	-	-	-	-	-	-	GO:0005488;GO:0003824
gene01683	Scaffold5	179454	181325	-	1872	hypothetical protein	DNA damage response protein Mdb1 OS=Schizosaccharomyces pombe (strain 972 / ATCC 24843) OX=284812 GN=mdb1 PE=1 SV=2	PF00533.27	ENOG4111RPS	S	-	-	-
gene01684	Scaffold5	181668	182453	-	786	S-adenosyl-L-methionine-dependent methyltransferase	Demethylmenaquinone methyltransferase OS=Tropheryma whipplei (strain Twist) OX=203267 GN=menG PE=3 SV=1	PF13649.7;PF08242.13;PF08241.13;PF01209.19;PF06325.14	ENOG410ZI8P	S	-	-	GO:0003824;GO:0008152
gene01685	Scaffold5	183139	185215	-	2077	cysteine synthase	-	PF00581.21	COG0031	E	-	-	-
gene01686	Scaffold5	186435	188588	+	2154	hypothetical protein	Fumipyrrole biosynthesis protein C OS=Neosartorya fumigata (strain ATCC MYA-4609 / Af293 / CBS 101355 / FGSC A1100) OX=330879 GN=fmpC PE=2 SV=1	PF18130.2;PF13535.7;PF07478.14	ENOG4111H4P	S	-	-	GO:0005488
gene01687	Scaffold5	189622	191952	+	2331	hypothetical protein	Ferric/cupric reductase transmembrane component B OS=Neosartorya fumigata (strain ATCC MYA-4609 / Af293 / CBS 101355 / FGSC A1100) OX=330879 GN=freB PE=2 SV=2	PF01794.20	ENOG410XNZY	U	-	-	GO:0044425
gene01688	Scaffold5	192070	192918	-	849	S-adenosyl-L-methionine-dependent methyltransferase	Uncharacterized methyltransferase C1B3.06c OS=Schizosaccharomyces pombe (strain 972 / ATCC 24843) OX=284812 GN=SPAC1B3.06c PE=3 SV=1	PF13847.7;PF13649.7;PF08242.13;PF08241.13;PF13489.7;PF05175.15;PF05175.15;PF01135.20;PF02390.18	ENOG410XP5G	S	-	-	GO:0003824;GO:0008152
gene01689	Scaffold5	193566	195559	+	1994	oligopeptide transporter	Probable peptide transporter ptr2 OS=Schizosaccharomyces pombe (strain 972 / ATCC 24843) OX=284812 GN=ptr2 PE=1 SV=1	PF00854.22	COG3104	E	-	K03305	GO:0005215;GO:0044425
gene01690	Scaffold5	196905	198099	+	1195	hypothetical protein	Pheromone alpha factor receptor OS=Saccharomyces cerevisiae OX=4932 GN=STE2 PE=1 SV=1	PF02116.16	ENOG4111SKF	U	-	K11213	GO:0060089;GO:0044425
gene01691	Scaffold5	198749	199906	-	1158	NAD(P)-binding protein	Sterol-4-alpha-carboxylate 3-dehydrogenase, decarboxylating OS=Schizosaccharomyces pombe (strain 972 / ATCC 24843) OX=284812 GN=erg26 PE=3 SV=1	PF01073.20;PF01370.22;PF16363.6;PF07993.13;PF04321.18;PF02719.16	COG0451	M	ERG26	K07748	GO:0003824;GO:0044425;GO:0008152
gene01692	Scaffold5	202837	204594	+	1758	HET-domain-containing protein	Vegetative incompatibility protein HET-E-1 OS=Podospora anserina OX=2587412 GN=HET-E1 PE=4 SV=1	PF06985.12	ENOG4110TRB	S	-	-	-
gene01693	Scaffold5	205170	207026	-	1857	general substrate transporter	MFS transporter fmqE OS=Neosartorya fumigata (strain ATCC MYA-4609 / Af293 / CBS 101355 / FGSC A1100) OX=330879 GN=fmqE PE=2 SV=1	PF00083.25;PF07690.17	ENOG410XNQK	G	-	-	GO:0005215;GO:0044425
gene01694	Scaffold5	207690	210440	-	2751	glycoside hydrolase family 78 protein	Alpha-L-rhamnosidase OS=Formosa agariphila (strain DSM 15362 / KCTC 12365 / LMG 23005 / KMM 3901) OX=1347342 GN=BN863_22090 PE=1 SV=2	PF17389.3;PF08531.11;PF05592.12;PF17390.3	ENOG410XNWE	S	ramA	K05989	GO:0003824
gene01695	Scaffold5	211097	212218	+	1122	glycoside hydrolase family 5 protein	Probable glucan 1,3-beta-glucosidase A OS=Aspergillus niger (strain CBS 513.88 / FGSC A1513) OX=425011 GN=exgA PE=3 SV=1	PF00150.19	COG2730	G	-	K01210	GO:0003824;GO:0008152
gene01696	Scaffold5	213430	217213	+	3784	hypothetical protein	Cytochrome P450 monooxygenase TRI4 OS=Fusarium sporotrichioides OX=5514 GN=TRI4 PE=1 SV=2	PF00067.23;PF00067.23	COG2124	Q	-	-	GO:0005488;GO:0003824
gene01697	Scaffold5	217577	217792	-	216	-	-	-	-	-	-	-	-
gene01698	Scaffold5	219238	219691	-	454	hypothetical protein	-	-	ENOG411125G	S	-	-	-
gene01699	Scaffold5	220060	220480	+	421	Pcc1-domain-containing protein	EKC/KEOPS complex subunit PCC1 OS=Ashbya gossypii (strain ATCC 10895 / CBS 109.51 / FGSC 9923 / NRRL Y-1056) OX=284811 GN=PCC1 PE=3 SV=1	PF09341.11	ENOG4112BW0	S	LAGE3	K15902	-
gene01700	Scaffold5	220962	222941	-	1980	RNA exonuclease 3	RNA exonuclease 3 OS=Neosartorya fumigata (strain ATCC MYA-4609 / Af293 / CBS 101355 / FGSC A1100) OX=330879 GN=rex3 PE=3 SV=1	-	COG0847	L	-	-	GO:0005488;GO:0003824;GO:0043226;GO:0044464
gene01701	Scaffold5	223839	225247	+	1409	lipase/serine esteras-like protein	Lipid droplet phospholipase 1 OS=Saccharomyces cerevisiae (strain ATCC 204508 / S288c) OX=559292 GN=LPL1 PE=1 SV=1	PF05057.15;PF12697.8	ENOG4111F38	S	-	-	GO:0044425
gene01702	Scaffold5	226135	226902	-	768	acyl-CoA N-acyltransferase	-	PF00583.26	ENOG410XNSW	T	-	-	GO:0003824
gene01703	Scaffold5	228684	230164	+	1481	uncharacterized protein M421DRAFT_328858	Pestheic acid cluster transcriptional regulator 3 OS=Pestalotiopsis fici (strain W106-1 / CGMCC3.15140) OX=1229662 GN=ptaR3 PE=3 SV=2	PF00172.19	ENOG41126X6	S	-	-	GO:0140110;GO:0005488;GO:0043226;GO:0044464
gene01704	Scaffold5	230287	235398	-	5112	hypothetical protein	Serine/threonine-protein phosphatase 6 regulatory ankyrin repeat subunit A OS=Homo sapiens OX=9606 GN=ANKRD28 PE=1 SV=5	PF12796.8;PF12796.8;PF12796.8;PF13637.7;PF00023.31;PF00023.31;PF13857.7;PF13606.7;PF00622.29	COG0666	S	-	-	-
gene01705	Scaffold5	236592	238517	+	1926	Heavy metal tolerance protein	Heavy metal tolerance protein OS=Schizosaccharomyces pombe (strain 972 / ATCC 24843) OX=284812 GN=hmt1 PE=2 SV=3	PF00005.28;PF00664.24	COG5265	V	-	-	GO:0005215;GO:0005488;GO:0003824;GO:0044425
gene01706	Scaffold5	239624	241009	+	1386	FAD/NAD(P)-binding domain-containing protein	Zeaxanthin epoxidase, chloroplastic OS=Solanum lycopersicum OX=4081 PE=2 SV=1	PF01494.20	ENOG410YM3B	S	-	-	-
gene01707	Scaffold5	241896	243287	-	1392	glycosyltransferase family 25 protein	-	-	ENOG41111W1	S	-	-	-
gene01708	Scaffold5	244252	246199	+	1948	zf-DHHC-domain-containing protein	Palmitoyltransferase pfa3 OS=Neurospora crassa (strain ATCC 24698 / 74-OR23-1A / CBS 708.71 / DSM 1257 / FGSC 987) OX=367110 GN=ptr-3 PE=3 SV=3	PF01529.21	COG5273	S	-	K20028	GO:0003824;GO:0044425
gene01709	Scaffold5	247042	247511	+	470	hypothetical protein	-	-	-	-	-	-	-
gene01710	Scaffold5	247842	249224	-	1383	hypothetical protein	-	PF11374.9	-	-	-	-	GO:0044425
gene01711	Scaffold5	250780	251607	+	828	hypothetical protein	-	-	-	-	-	-	-
gene01712	Scaffold5	255226	255765	-	540	hypothetical protein	-	-	ENOG410Z4WR	S	-	-	-
gene01713	Scaffold5	257844	259290	-	1447	Actin/actin-like protein	Actin-related protein 2 OS=Saccharomyces cerevisiae (strain ATCC 204508 / S288c) OX=559292 GN=ARP2 PE=1 SV=1	PF00022.20	COG5277	Z	ARP2	K17260	GO:0005488;GO:0003824;GO:0032991;GO:0044422;GO:0043226;GO:0044464;GO:0065007;GO:0022414;GO:0071840;GO:0009987;GO:0032502;GO:0051179
gene01714	Scaffold5	260051	261197	+	1147	60S ribosomal protein L5-B	60S ribosomal protein L5 OS=Neurospora crassa (strain ATCC 24698 / 74-OR23-1A / CBS 708.71 / DSM 1257 / FGSC 987) OX=367110 GN=rpl-5 PE=3 SV=1	PF17144.5;PF14204.7	COG0256	J	RPL5	K02932	GO:0005198;GO:0005488;GO:0032991;GO:0044422;GO:0043226;GO:0044464;GO:0008152;GO:0071840;GO:0009987
gene01715	Scaffold5	262099	265869	+	3771	RNI-like protein	MAP-homologous protein 1 OS=Saccharomyces cerevisiae (strain ATCC 204508 / S288c) OX=559292 GN=MHP1 PE=1 SV=1	-	ENOG410ZJ84	S	-	-	-
gene01716	Scaffold5	266409	267356	+	948	HAD-like protein	Acyl-CoA dehydrogenase family member 10 OS=Homo sapiens OX=9606 GN=ACAD10 PE=1 SV=1	-	ENOG4111N0A	S	-	-	-
gene01717	Scaffold5	268536	270741	+	2206	hypothetical protein	Ferric/cupric reductase transmembrane component B OS=Neosartorya fumigata (strain ATCC MYA-4609 / Af293 / CBS 101355 / FGSC A1100) OX=330879 GN=freB PE=2 SV=2	PF01794.20;PF08022.13	ENOG410XNZY	U	-	-	GO:0003824;GO:0044425
gene01718	Scaffold5	271661	278470	+	6810	Dimer-Tnp-hAT domain containing protein	DNA polymerase alpha-associated DNA helicase A OS=Schizosaccharomyces pombe (strain 972 / ATCC 24843) OX=284812 GN=hcs1 PE=3 SV=1	PF13086.7;PF13087.7;PF13604.7;PF13245.7;PF09848.10	COG1112	L	-	K19783	-
gene01719	Scaffold5	281909	283765	-	1857	hypothetical protein	-	-	ENOG41112BF	S	-	-	GO:0044425
gene01720	Scaffold5	284524	285090	-	567	hypothetical protein	-	-	ENOG4111YQU	S	-	-	GO:0044425
gene01721	Scaffold5	285528	286329	-	802	hypothetical protein	-	-	ENOG410YFDF	S	-	-	-
gene01722	Scaffold5	287113	287661	-	549	hypothetical protein	-	PF15377.7	ENOG410YZV1	S	-	-	-
gene01723	Scaffold5	288400	290045	+	1646	glycosyltransferase family 15 protein	O-glycoside alpha-1,2-mannosyltransferase homolog 4 OS=Schizosaccharomyces pombe (strain 972 / ATCC 24843) OX=284812 GN=omh4 PE=3 SV=2	PF01793.17	COG5020	G	-	K03854	GO:0003824;GO:0044425;GO:0008152;GO:0009987
gene01724	Scaffold5	290761	293079	+	2319	hypothetical protein	-	-	ENOG410Y9X7	S	-	K15306	-
gene01725	Scaffold5	293763	294686	+	924	hypothetical protein	Ran-specific GTPase-activating protein 1 OS=Schizosaccharomyces pombe (strain 972 / ATCC 24843) OX=284812 GN=sbp1 PE=1 SV=1	PF00638.19	COG5171	U	-	K15306	GO:0051179
gene01726	Scaffold5	295319	296291	+	973	transcription initiation factor TFIID subunit 14	Transcription initiation factor TFIID subunit 14 OS=Saccharomyces cerevisiae (strain ATCC 204508 / S288c) OX=559292 GN=TAF14 PE=1 SV=1	PF03366.17;PF17035.6	COG5033	K	-	K03140	GO:0005488;GO:0032991;GO:0044422;GO:0044464;GO:0065007;GO:0071840;GO:0009987
gene01727	Scaffold5	297102	297955	+	854	NAD(P)-binding protein	Short-chain dehydrogenase/reductase aba4 OS=Botryotinia fuckeliana (strain B05.10) OX=332648 GN=aba4 PE=2 SV=1	PF13561.7;PF00106.26;PF08659.11	COG1028	S	-	-	GO:0003824
gene01728	Scaffold5	298428	302178	-	3751	hypothetical protein	-	-	ENOG41123XE	S	-	-	-
gene01729	Scaffold5	302675	305502	+	2828	hypothetical protein	Mannan polymerase complexes subunit MNN9 OS=Saccharomyces cerevisiae (strain ATCC 204508 / S288c) OX=559292 GN=MNN9 PE=1 SV=3	PF03452.15;PF02656.16	ENOG410XRXN	S	-	K05529	GO:0003824;GO:0032991;GO:0044425;GO:0044422;GO:0043226;GO:0044464;GO:0008152;GO:0009987
gene01730	Scaffold5	305902	307444	-	1543	ATP-dependent RNA helicase-like protein dbp5	ATP-dependent RNA helicase DBP5 OS=Phaeosphaeria nodorum (strain SN15 / ATCC MYA-4574 / FGSC 10173) OX=321614 GN=DBP5 PE=3 SV=1	PF00270.30;PF00271.32	ENOG410XRGX	L	DBP5	K18655	GO:0005488;GO:0003824;GO:0032991;GO:0044422;GO:0043226;GO:0044464;GO:0071840;GO:0009987;GO:0051179
gene01731	Scaffold5	308087	314139	+	6053	TonB, Periplasmic protein TonB	Protein BZZ1 OS=Schizosaccharomyces pombe (strain 972 / ATCC 24843) OX=284812 GN=bzz1 PE=3 SV=1	PF03856.14;PF00611.24;PF14604.7;PF00130.23;PF00018.29	ENOG410ZIPN	S	-	K20121	GO:0005488;GO:0065007;GO:0009987
gene01732	Scaffold5	315114	317439	-	2326	hypothetical protein	Protein N-terminal and lysine N-methyltransferase efm7 OS=Neosartorya fumigata (strain ATCC MYA-4609 / Af293 / CBS 101355 / FGSC A1100) OX=330879 GN=efm7 PE=3 SV=1	PF10294.10	ENOG4111NE8	S	-	K17878	GO:0003824;GO:0044464;GO:0008152;GO:0009987
gene01733	Scaffold5	318924	320810	+	1887	hypothetical protein	Protein GRISEA OS=Podospora anserina OX=2587412 GN=grisea PE=3 SV=1	PF00649.19	ENOG41129A6	S	-	-	GO:0140110;GO:0005488;GO:0043226;GO:0044217;GO:0044464
gene01734	Scaffold5	321728	322390	-	663	-	-	-	-	-	-	-	-
gene01735	Scaffold5	323074	323929	+	856	hypothetical protein	-	-	-	-	-	-	GO:0044425
gene01736	Scaffold5	324995	326201	+	1207	t-SNARE	Syntaxin-like protein psy1 OS=Schizosaccharomyces pombe (strain 972 / ATCC 24843) OX=284812 GN=psy1 PE=3 SV=1	PF00804.26;PF05739.20	COG5074	U	-	K08486	GO:0005488;GO:0044425;GO:0051179
gene01737	Scaffold5	327262	328713	+	1452	hypothetical protein	1,3-beta-glucanosyltransferase gel1 OS=Neosartorya fumigata (strain CEA10 / CBS 144.89 / FGSC A1163) OX=451804 GN=gel1 PE=1 SV=1	PF03198.15	ENOG410YJG7	G	-	K22836	GO:0003824;GO:0044425;GO:0016020;GO:0044464
gene01738	Scaffold5	329671	330698	+	1028	P-loop containing nucleoside triphosphate hydrolase protein	Uncharacterized GTP-binding protein C428.15 OS=Schizosaccharomyces pombe (strain 972 / ATCC 24843) OX=284812 GN=SPBC428.15 PE=3 SV=1	PF08438.11	COG0012	J	ychF	K06942	GO:0005488;GO:0003824;GO:0008152
gene01739	Scaffold5	330870	333600	-	2731	uncharacterized protein BU26DRAFT_562783	Vegetative incompatibility protein HET-E-1 OS=Podospora anserina OX=2587412 GN=HET-E1 PE=4 SV=1	PF05729.13;PF17107.6	ENOG4111SYN	S	-	-	-
gene01740	Scaffold5	334011	335627	-	1617	Pex24p-domain-containing protein	Peroxisomal membrane protein PEX29 OS=Saccharomyces cerevisiae (strain ATCC 204508 / S288c) OX=559292 GN=PEX29 PE=1 SV=1	PF06398.12	ENOG410XPX7	S	-	-	GO:0044425
gene01741	Scaffold5	336947	341717	+	4771	hypothetical protein	DYRK-family kinase pom1 OS=Schizosaccharomyces pombe (strain 972 / ATCC 24843) OX=284812 GN=pom1 PE=1 SV=1	PF00069.26;PF07714.18	ENOG410XPET	T	-	K18669	GO:0005488;GO:0003824
gene01742	Scaffold5	343331	344859	+	1529	indoleamine 2,3-dioxygenase family protein	Indoleamine 2,3-dioxygenase OS=Saccharomyces cerevisiae (strain ATCC 204508 / S288c) OX=559292 GN=BNA2 PE=1 SV=1	PF01231.19	ENOG410XQHE	I	INDO	K00463	GO:0005488;GO:0003824;GO:0008152;GO:0009987
gene01743	Scaffold5	345491	346087	+	597	hypothetical protein	-	-	ENOG4111RIE	S	-	-	-
gene01744	Scaffold5	347015	347251	-	237	-	-	-	-	-	-	-	-
gene01745	Scaffold5	347447	347676	+	230	UPF0057-domain-containing protein	Plasma membrane proteolipid 3 OS=Gibberella zeae (strain PH-1 / ATCC MYA-4620 / FGSC 9075 / NRRL 31084) OX=229533 GN=PMP3 PE=3 SV=2	PF01679.18	COG0401	S	-	-	GO:0044425
gene01746	Scaffold5	348292	349407	+	1116	hypothetical protein	-	PF10155.10	ENOG41112GS	S	-	-	GO:0032991;GO:0044464
gene01747	Scaffold5	350826	351856	+	1031	hypothetical protein	-	PF11327.9	ENOG410Y8ZI	S	-	-	-
gene01748	Scaffold5	353030	354073	-	1044	hypothetical protein	-	-	ENOG4111MQ9	S	-	-	GO:0044425
gene01749	Scaffold5	354465	358392	+	3928	TPR-like protein	Nephrocystin-3 OS=Mus musculus OX=10090 GN=Nphp3 PE=1 SV=2	PF13424.7;PF13424.7;PF13424.7;PF13424.7;PF13424.7;PF13424.7;PF13374.7;PF13374.7;PF13374.7;PF13374.7;PF13374.7;PF13374.7;PF13374.7;PF13374.7;PF13176.7;PF13176.7;PF13176.7;PF13176.7;PF13176.7;PF17874.2;PF17874.2;PF07721.15;PF13432.7;PF00931.23	COG0457	S	-	-	-
gene01750	Scaffold5	359042	360883	-	1842	hypothetical protein	-	PF00533.27;PF12738.8	ENOG410XX6S	S	-	-	-
gene01751	Scaffold5	361314	363782	-	2469	hypothetical protein	Multifunctional tryptophan biosynthesis protein OS=Cochliobolus heterostrophus OX=5016 GN=TRP1 PE=3 SV=1	PF00218.22;PF00117.29;PF00697.23;PF07722.14	COG0512	E	-	K13501	GO:0003824;GO:0008152;GO:0009987
gene01752	Scaffold5	364240	369982	+	5743	hypothetical protein	Nucleoporin NUP188 OS=Chaetomium thermophilum (strain DSM 1495 / CBS 144.50 / IMI 039719) OX=759272 GN=NUP188 PE=1 SV=1	PF18378.2;PF10487.10	ENOG410XPCQ	U	-	K14311	GO:0005198
gene01753	Scaffold5	370469	372178	-	1710	hypothetical protein	-	-	-	-	-	-	GO:0044425
gene01754	Scaffold5	372779	374079	-	1301	DNA glycosylase	Endonuclease III homolog OS=Emericella nidulans (strain FGSC A4 / ATCC 38163 / CBS 112.46 / NRRL 194 / M139) OX=227321 GN=nth1 PE=3 SV=2	PF00730.26;PF00633.24	COG0177	L	-	K10773	GO:0005488;GO:0003824;GO:0043226;GO:0044464;GO:0008152;GO:0009987
gene01755	Scaffold5	374569	376046	+	1478	hypothetical protein	-	-	-	-	-	-	GO:0005488
gene01756	Scaffold5	376605	377453	+	849	hypothetical protein	-	-	ENOG4111I2B	S	-	-	-
gene01757	Scaffold5	377799	380216	+	2418	hypothetical protein	-	-	-	-	-	-	-
gene01758	Scaffold5	380503	384305	-	3803	DUF221-domain-containing protein	Uncharacterized protein RSN1 OS=Saccharomyces cerevisiae (strain ATCC 204508 / S288c) OX=559292 GN=RSN1 PE=1 SV=1	PF02714.16;PF14703.7;PF14703.7;PF13967.7;PF12621.9	COG5594	S	-	K21989	GO:0044425
gene01759	Scaffold5	385798	386607	+	810	hypothetical protein	-	-	ENOG410Y0D6	S	-	-	GO:0032991;GO:0044422;GO:0044464
gene01760	Scaffold5	386927	387754	+	828	hypothetical protein	Inner kinetochore subunit fta4 OS=Schizosaccharomyces pombe (strain 972 / ATCC 24843) OX=284812 GN=fta4 PE=1 SV=1	PF13093.7	ENOG410Y0D6	S	-	-	GO:0032991;GO:0044422;GO:0044464
gene01761	Scaffold5	387938	389278	-	1341	hypothetical protein	-	-	-	-	-	-	-
gene01762	Scaffold5	390476	391147	+	672	-	-	-	-	-	-	-	-
gene01763	Scaffold5	391489	392238	-	750	hypothetical protein	-	PF00651.32	ENOG410YMPX	S	-	-	-
gene01764	Scaffold5	392921	393424	+	504	hypothetical protein	Zinc finger protein 652-A OS=Xenopus laevis OX=8355 GN=znf652-a PE=2 SV=1	PF12874.8;PF12874.8;PF12874.8;PF00096.27;PF13912.7;PF13912.7;PF13913.7	ENOG4111H3S	S	-	-	GO:0005488
gene01765	Scaffold5	393906	399465	-	5560	pgap1-like protein	Alcohol dehydrogenase patD OS=Penicillium expansum OX=27334 GN=patD PE=1 SV=1	PF08240.13;PF00107.27	ENOG41108CF	S	-	-	GO:0003824
gene01766	Scaffold5	400156	401844	-	1689	hypothetical protein	Peptidyl-prolyl cis-trans isomerase-like 2 OS=Neosartorya fumigata (strain ATCC MYA-4609 / Af293 / CBS 101355 / FGSC A1100) OX=330879 GN=cyp8 PE=3 SV=2	PF00160.22	COG0652	O	CHP60	K10598	GO:0003824;GO:0009987
gene01767	Scaffold5	403239	404387	+	1149	GroES-like protein	Trans-enoyl reductase fsr4 OS=Gibberella fujikuroi (strain CBS 195.34 / IMI 58289 / NRRL A-6831) OX=1279085 GN=fsr4 PE=2 SV=1	-	COG0604	C	-	-	GO:0003824
gene01768	Scaffold5	407508	408231	+	724	hypothetical protein	-	-	ENOG4112CRG	S	-	-	-
gene01769	Scaffold5	408713	409963	-	1251	hypothetical protein	-	-	ENOG41111ZQ	S	-	-	-
gene01770	Scaffold5	410815	412426	+	1612	hypothetical protein	-	-	ENOG41112HQ	S	-	-	-
gene01771	Scaffold5	413008	417811	+	4804	bilirubin oxidase	Bilirubin oxidase OS=Albifimbria verrucaria OX=1859699 PE=1 SV=1	PF07731.15;PF07732.16;PF01814.24	COG2132	Q	-	-	GO:0005488;GO:0003824
gene01772	Scaffold5	420008	421353	-	1346	HAD-superfamily hydrolase	Uncharacterized CDP-alcohol phosphatidyltransferase class-I family protein C22A12.08c OS=Schizosaccharomyces pombe (strain 972 / ATCC 24843) OX=284812 GN=SPAC22A12.08c PE=3 SV=1	PF13344.7;PF13242.7	COG0647	G	-	-	GO:0043226;GO:0044464;GO:0008152;GO:0009987
gene01773	Scaffold5	423784	426086	+	2303	hypothetical protein	-	-	ENOG41112BQ	S	-	-	-
gene01774	Scaffold5	427050	427478	-	429	-	-	-	-	-	-	-	-
gene01775	Scaffold5	428964	432317	+	3354	1-phosphatidylinositol-4,5-bisphosphate phosphodiesteras-like protein 1	1-phosphatidylinositol 4,5-bisphosphate phosphodiesterase 1 OS=Schizosaccharomyces pombe (strain 972 / ATCC 24843) OX=284812 GN=plc1 PE=1 SV=1	PF00388.20;PF00387.20	ENOG410XPSW	S	-	K05857	GO:0003824;GO:0065007;GO:0008152;GO:0009987
gene01776	Scaffold5	438054	441351	+	3298	hypothetical protein	Regulator of nonsense transcripts 1 homolog OS=Neurospora crassa (strain ATCC 24698 / 74-OR23-1A / CBS 708.71 / DSM 1257 / FGSC 987) OX=367110 GN=2E4.130 PE=3 SV=1	PF09416.11;PF13087.7;PF13086.7;PF13086.7;PF18141.2;PF13604.7;PF13245.7;PF04851.16	COG1112	L	RENT1	K14326	GO:0005488;GO:0003824;GO:0044464;GO:0065007;GO:0008152;GO:0009987
gene01777	Scaffold5	442282	443658	-	1377	hypothetical protein	-	-	ENOG410YGYU	S	-	-	GO:0044425
gene01778	Scaffold5	446762	448498	+	1737	lipase 3 precursor	Probable secreted lipase ARB_02369 OS=Arthroderma benhamiae (strain ATCC MYA-4681 / CBS 112371) OX=663331 GN=ARB_02369 PE=1 SV=1	PF00135.29	COG2272	I	-	-	GO:0003824
gene01779	Scaffold5	448989	453566	-	4578	hypothetical protein	Uncharacterized protein C3H7.13 OS=Schizosaccharomyces pombe (strain 972 / ATCC 24843) OX=284812 GN=SPBC3H7.13 PE=1 SV=1	PF00498.27;PF05729.13;PF00439.26	ENOG410ZIY2	S	-	-	-
gene01780	Scaffold5	453890	458975	+	5086	DNA repair protein rad5	DNA repair protein RAD5A OS=Arabidopsis thaliana OX=3702 GN=RAD5A PE=1 SV=1	PF00176.24;PF00176.24;PF00271.32	COG0553	L	-	-	GO:0005488
gene01781	Scaffold5	459207	460775	-	1569	mannose-6-phosphate isomeras-like protein	Mannose-6-phosphate isomerase OS=Neosartorya fumigata (strain ATCC MYA-4609 / Af293 / CBS 101355 / FGSC A1100) OX=330879 GN=pmi1 PE=2 SV=2	PF01238.22	COG1482	G	manA	K01809	GO:0005488;GO:0003824;GO:0008152;GO:0009987
gene01782	Scaffold5	461089	463186	+	2098	hypothetical protein	SAGA-associated factor 29 OS=Schizosaccharomyces pombe (strain 972 / ATCC 24843) OX=284812 GN=sgf29 PE=1 SV=2	PF07039.12	ENOG410XPFD	S	-	K11364	GO:0032991;GO:0044422;GO:0044464
gene01783	Scaffold5	463505	464561	-	1057	hypothetical protein	Mitochondrial substrate carrier family protein L OS=Dictyostelium discoideum OX=44689 GN=mcfL PE=3 SV=1	PF00153.28;PF00153.28;PF00153.28	ENOG410Z9ZS	S	CRC1	K15109	GO:0044425
gene01784	Scaffold5	464960	466010	+	1051	glycosyltransferase family 8 protein	Uncharacterized protein R707 OS=Acanthamoeba polyphaga mimivirus OX=212035 GN=MIMI_R707 PE=4 SV=1	PF01501.21	COG5597	O	-	-	GO:0003824
gene01785	Scaffold5	466943	467834	+	892	ARF/SAR superfamily	ADP-ribosylation factor 6 OS=Gallus gallus OX=9031 GN=ARF6 PE=2 SV=3	PF00025.22;PF09439.11;PF08477.14;PF04670.13;PF00071.23	ENOG410XP1U	S	-	K07941	GO:0005488;GO:0003824;GO:0044425;GO:0044464;GO:0065007;GO:0009987
gene01786	Scaffold5	468927	472513	+	3587	Piwi-domain-containing protein	Protein argonaute-4 OS=Homo sapiens OX=9606 GN=AGO4 PE=1 SV=2	PF02171.18;PF16486.6;PF08699.11	ENOG410XP07	J	-	-	GO:0005488;GO:0065007;GO:0009987
gene01787	Scaffold5	473095	474519	-	1425	DUF1692-domain-containing protein	ER-derived vesicles protein 41 OS=Schizosaccharomyces pombe (strain 972 / ATCC 24843) OX=284812 GN=erv41 PE=1 SV=1	PF07970.13;PF13850.7	ENOG410XP7X	U	ERV41	K20366	-
gene01788	Scaffold5	474959	475754	-	796	hypothetical protein	-	-	ENOG410Y11W	S	-	-	-
gene01789	Scaffold5	476411	476791	-	381	hypothetical protein	-	-	ENOG410Y745	S	-	-	-
gene01790	Scaffold5	477761	478900	-	1140	hypothetical protein	Oxidoreductase swnR OS=Metarhizium robertsii (strain ARSEF 23 / ATCC MYA-3075) OX=655844 GN=swnR PE=3 SV=1	PF05368.14	ENOG410YG9Y	S	-	-	-
gene01791	Scaffold5	481726	485599	+	3874	hypothetical protein	Homeobox protein YOX1 OS=Saccharomyces cerevisiae (strain ATCC 204508 / S288c) OX=559292 GN=YOX1 PE=1 SV=2	PF00046.30;PF13639.7;PF00097.26;PF12861.8	ENOG410YIJ3	K	-	-	GO:0005488;GO:0043226;GO:0044464;GO:0065007
gene01792	Scaffold5	486300	487244	-	945	hypothetical protein	-	PF05368.14	ENOG4111INC	S	-	-	-
gene01793	Scaffold5	488422	489318	+	897	NmrA family protein	NmrA-like family domain-containing protein DDB_G0286605 OS=Dictyostelium discoideum OX=44689 GN=DDB_G0286605 PE=2 SV=1	PF05368.14;PF13460.7;PF01370.22;PF03807.18;PF01073.20	COG0702	G;M	-	-	GO:0043226;GO:0044464
gene01794	Scaffold5	490072	490670	-	599	hypothetical protein	-	-	ENOG410XRPP	S	-	-	GO:0005488
gene01795	Scaffold5	493806	494892	+	1087	-	-	-	-	-	-	-	-
gene01796	Scaffold5	495304	495972	-	669	LexA/Signal peptidase	Mitochondrial inner membrane protease subunit 1 OS=Schizosaccharomyces pombe (strain 972 / ATCC 24843) OX=284812 GN=imp1 PE=3 SV=1	PF10502.10	COG0681	U	-	K09647	GO:0003824;GO:0044425;GO:0044422;GO:0016020;GO:0044464;GO:0008152;GO:0009987
gene01797	Scaffold5	496226	497469	+	1244	Clavaminate synthase-like protein	Bifunctional peptidase and (3S)-lysyl hydroxylase Jmjd7 OS=Mus musculus OX=10090 GN=Jmjd7 PE=1 SV=1	PF13621.7	ENOG410YDQ9	S	-	K19219	-
gene01798	Scaffold5	497690	499834	-	2145	hypothetical protein	Increased rDNA silencing protein 4 OS=Emericella nidulans (strain FGSC A4 / ATCC 38163 / CBS 112.46 / NRRL 194 / M139) OX=227321 GN=irs4 PE=3 SV=1	-	ENOG410XTDR	S	-	-	-
gene01799	Scaffold5	500201	503182	+	2982	DNA ligase 4	DNA ligase 4 OS=Phaeosphaeria nodorum (strain SN15 / ATCC MYA-4574 / FGSC 10173) OX=321614 GN=LIG4 PE=3 SV=1	PF04675.15;PF01068.22;PF16589.6;PF09414.11;PF04679.16	COG1793	L	DNL4	K10777	GO:0005488;GO:0003824;GO:0008152;GO:0009987
gene01800	Scaffold5	503508	503735	-	228	-	-	-	-	-	-	-	-
gene01801	Scaffold5	505691	506503	+	813	hypothetical protein	-	-	-	-	-	-	-
gene01802	Scaffold5	506694	507293	-	600	hypothetical protein	Uncharacterized secreted protein ARB_00926 OS=Arthroderma benhamiae (strain ATCC MYA-4681 / CBS 112371) OX=663331 GN=ARB_00926 PE=1 SV=1	-	ENOG410XZMD	S	-	-	GO:0044425
gene01803	Scaffold5	509079	512475	+	3397	hypothetical protein	Neutral protease 2 homolog SNOG_10522 OS=Phaeosphaeria nodorum (strain SN15 / ATCC MYA-4574 / FGSC 10173) OX=321614 GN=SNOG_10522 PE=3 SV=1	PF02102.16;PF14521.7	ENOG4111FRE	O	-	-	GO:0005488;GO:0003824;GO:0044425;GO:0005576
gene01804	Scaffold5	512892	514731	-	1840	FAD/NAD(P)-binding domain-containing protein	Probable polyamine oxidase 4 OS=Arabidopsis thaliana OX=3702 GN=PAO4 PE=1 SV=1	PF01593.25;PF13450.7;PF00070.28;PF01262.22;PF00890.25	ENOG410ZZJQ	S	-	-	GO:0003824
gene01805	Scaffold5	515606	516629	-	1024	hypothetical protein	-	-	ENOG41111Z8	S	-	-	-
gene01806	Scaffold5	517467	521251	-	3785	phospholipase D/nuclease	Phospholipase D zeta 1 OS=Arabidopsis thaliana OX=3702 GN=PLDZETA1 PE=1 SV=1	PF13091.7;PF00614.23	COG1502	I	-	K01115	GO:0003824;GO:0065007;GO:0008152;GO:0009987
gene01807	Scaffold5	522009	522526	+	518	Cyanase	Cyanate hydratase OS=Phaeosphaeria nodorum (strain SN15 / ATCC MYA-4574 / FGSC 10173) OX=321614 GN=CYN1 PE=3 SV=3	PF02560.15	COG1513	P	cynS	K01725	-
gene01808	Scaffold5	523357	524892	+	1536	hypothetical protein	-	PF00096.27;PF13912.7;PF12874.8	ENOG410YMSX	S	-	-	-
gene01809	Scaffold5	525287	526988	-	1702	rhomboid family membrane protein-like protein	Uncharacterized rhomboid protein AN10929 OS=Emericella nidulans (strain FGSC A4 / ATCC 38163 / CBS 112.46 / NRRL 194 / M139) OX=227321 GN=AN10929 PE=3 SV=1	PF01694.23	COG0705	S	-	-	GO:0003824;GO:0044425
gene01810	Scaffold5	528240	530726	-	2487	hypothetical protein	Transmembrane E3 ubiquitin-protein ligase 1 OS=Saccharomyces cerevisiae (strain ATCC 204508 / S288c) OX=559292 GN=TUL1 PE=1 SV=1	PF12678.8;PF13639.7;PF00097.26	COG5540	O	FLY1_2	K23788	GO:0005488;GO:0003824;GO:0044425
gene01811	Scaffold5	532117	535791	+	3675	unnamed protein product	Protein phosphatase 2C homolog 1 OS=Schizosaccharomyces pombe (strain 972 / ATCC 24843) OX=284812 GN=ptc1 PE=2 SV=1	PF00481.22;PF00481.22;PF03357.22	COG0631	T	-	K19704	GO:0005488;GO:0003824;GO:0051179
gene01812	Scaffold5	536208	537531	+	1324	CBS-domain-containing protein	5'-AMP-activated protein kinase subunit gamma OS=Kluyveromyces lactis (strain ATCC 8585 / CBS 2359 / DSM 70799 / NBRC 1267 / NRRL Y-1140 / WM37) OX=284590 GN=SNF4 PE=3 SV=2	PF00571.29;PF00571.29;PF00571.29	COG0517	S	-	K07200	-
gene01813	Scaffold5	538438	543226	+	4789	hypothetical protein	-	PF11913.9	ENOG4111HYC	S	-	-	-
gene01814	Scaffold5	545590	545988	-	399	hypothetical protein	-	-	ENOG41111X4	S	-	-	GO:0003824;GO:0008152
gene01815	Scaffold5	546554	547660	+	1107	hypothetical protein	Protein kti12 OS=Schizosaccharomyces pombe (strain 972 / ATCC 24843) OX=284812 GN=kti12 PE=3 SV=1	PF08433.11	COG4088	F	-	K15456	-
gene01816	Scaffold5	550039	552844	-	2806	hypothetical protein	Transcriptional activator protein acu-15 OS=Neurospora crassa (strain ATCC 24698 / 74-OR23-1A / CBS 708.71 / DSM 1257 / FGSC 987) OX=367110 GN=acu-15 PE=1 SV=2	PF04082.19;PF00172.19	ENOG410YRQ5	K	-	-	GO:0140110;GO:0005488;GO:0043226;GO:0044464;GO:0008152;GO:0009987
gene01817	Scaffold5	554465	556432	-	1968	SET domain-containing protein	SET domain-containing protein 8 OS=Schizosaccharomyces pombe (strain 972 / ATCC 24843) OX=284812 GN=set8 PE=3 SV=1	-	ENOG410XPWV	S	-	-	-
gene01818	Scaffold5	557215	561316	+	4102	tyrosine-protein phosphatase CDC14	Tyrosine-protein phosphatase cdcA OS=Emericella nidulans (strain FGSC A4 / ATCC 38163 / CBS 112.46 / NRRL 194 / M139) OX=227321 GN=cdcA PE=3 SV=1	PF14671.7;PF00782.21;PF13185.7;PF00102.28	COG2453	T	-	K06639	GO:0003824;GO:0065007
gene01819	Scaffold5	561879	562598	-	720	hypothetical protein	-	-	-	-	-	-	-
gene01820	Scaffold5	562901	563329	+	429	hypothetical protein	Uncharacterized protein C31G5.21 OS=Schizosaccharomyces pombe (strain 972 / ATCC 24843) OX=284812 GN=N118 PE=4 SV=1	PF08555.11	ENOG410XUSP	S	-	K13120	GO:0044422;GO:0043226;GO:0044464
gene01821	Scaffold5	566288	568127	+	1840	hypothetical protein	Probable proline-specific permease put4 OS=Schizosaccharomyces pombe (strain 972 / ATCC 24843) OX=284812 GN=put4 PE=3 SV=1	PF00324.22;PF13520.7	COG0833	E	-	K16261	GO:0005215;GO:0044425;GO:0051179
gene01822	Scaffold5	569234	571556	+	2323	hypothetical protein	Transcriptional regulator WAR1 OS=Candida albicans (strain SC5314 / ATCC MYA-2876) OX=237561 GN=WAR1 PE=1 SV=2	PF00172.19;PF04082.19	ENOG410YBNV	S	-	-	GO:0140110;GO:0005488;GO:0043226;GO:0044464
gene01823	Scaffold5	571902	572849	+	948	DUF1749-domain-containing protein	UPF0613 protein PB24D3.06c OS=Schizosaccharomyces pombe (strain 972 / ATCC 24843) OX=284812 GN=SPAPB24D3.06c PE=3 SV=1	PF08538.11	ENOG410ZXE1	S	-	-	GO:0003824
gene01824	Scaffold5	573609	576122	-	2514	hypothetical protein	Enhancer of mRNA-decapping protein 3 OS=Schizosaccharomyces pombe (strain 972 / ATCC 24843) OX=284812 GN=edc3 PE=1 SV=1	PF03853.16;PF09532.11	COG5279	D	-	K12615	-
gene01825	Scaffold5	576646	578799	-	2154	hypothetical protein	Kyphoscoliosis peptidase OS=Mus musculus OX=10090 GN=Ky PE=1 SV=1	PF01841.20	COG5279	D	-	-	-
gene01826	Scaffold5	580087	582187	-	2101	hypothetical protein	Uncharacterized transcriptional regulatory protein C56F2.05c OS=Schizosaccharomyces pombe (strain 972 / ATCC 24843) OX=284812 GN=SPBC56F2.05c PE=3 SV=1	-	ENOG4111FBK	S	-	-	GO:0140110;GO:0005488;GO:0043226;GO:0044464
gene01827	Scaffold5	583887	584766	+	880	-	-	-	-	-	-	-	-
gene01828	Scaffold5	585312	587345	+	2034	hypothetical protein	G2/mitotic-specific cyclin-4 OS=Candida albicans (strain SC5314 / ATCC MYA-2876) OX=237561 GN=CLB4 PE=1 SV=1	PF00134.24;PF02984.20	COG5024	D	-	-	GO:0044217;GO:0009987;GO:0050896
gene01829	Scaffold5	588332	588925	-	594	uncharacterized protein SETTUDRAFT_167218	Probable U6 snRNA-associated Sm-like protein LSm3 OS=Schizosaccharomyces pombe (strain 972 / ATCC 24843) OX=284812 GN=lsm3 PE=1 SV=2	PF01423.23	ENOG4111PB8	K	-	K12622	GO:0005488;GO:0032991;GO:0044422;GO:0044464;GO:0065007;GO:0008152;GO:0009987
gene01830	Scaffold5	589242	591239	+	1998	DUF1760-domain-containing protein	YAP1-binding protein 2 OS=Saccharomyces cerevisiae (strain ATCC 204508 / S288c) OX=559292 GN=YBP2 PE=1 SV=1	PF08568.11	ENOG4111HR4	S	-	-	GO:0009987;GO:0050896
gene01831	Scaffold5	592533	594516	+	1984	dihydroxyacetone kinase	Dihydroxyacetone kinase 1 OS=Schizosaccharomyces pombe (strain 972 / ATCC 24843) OX=284812 GN=dak1 PE=3 SV=1	PF02733.18;PF02734.18	COG2376	G	TKFC	K00863	GO:0005488;GO:0003824;GO:0008152;GO:0009987
gene01832	Scaffold5	594703	595168	-	466	hypothetical protein	Small nuclear ribonucleoprotein Sm D2 OS=Schizosaccharomyces pombe (strain 972 / ATCC 24843) OX=284812 GN=smd2 PE=1 SV=1	PF01423.23	COG1958	K	SMD2	K11096	GO:0032991;GO:0044422;GO:0044464;GO:0008152;GO:0071840;GO:0009987
gene01833	Scaffold5	595723	595957	-	235	-	-	-	-	-	-	-	-
gene01834	Scaffold5	596038	599945	+	3908	hypothetical protein	Uncharacterized transcriptional regulatory protein C56F2.05c OS=Schizosaccharomyces pombe (strain 972 / ATCC 24843) OX=284812 GN=SPBC56F2.05c PE=3 SV=1	-	ENOG410ZYGM	K	-	-	GO:0140110;GO:0005488;GO:0043226;GO:0044464
gene01835	Scaffold5	600468	601582	-	1115	hypothetical protein	-	-	ENOG410YUZ7	S	-	-	-
gene01836	Scaffold5	602328	604063	+	1736	hypothetical protein	Oligouridylate-binding protein 1 OS=Nicotiana plumbaginifolia OX=4092 GN=UBP1 PE=2 SV=1	PF00076.23;PF00076.23;PF00076.23;PF00076.23	ENOG410XQ8U	S	TIAL1	K13201	GO:0005488
gene01837	Scaffold5	604858	607769	+	2912	mitochondrial dna helicase	ATP-dependent DNA helicase PIF1 OS=Emericella nidulans (strain FGSC A4 / ATCC 38163 / CBS 112.46 / NRRL 194 / M139) OX=227321 GN=pif1 PE=3 SV=2	PF05970.15;PF13604.7;PF13245.7;PF13401.7	COG0507	L	-	K15255	GO:0005488;GO:0003824;GO:0044422;GO:0043226;GO:0044464;GO:0065007;GO:0008152;GO:0071840;GO:0009987;GO:0050896
gene01838	Scaffold5	608029	609247	-	1219	hypothetical protein	Probable tubulin--tyrosine ligase PBY1 OS=Saccharomyces cerevisiae (strain ATCC 204508 / S288c) OX=559292 GN=PBY1 PE=1 SV=2	PF01975.18	ENOG410XQDM	S	-	K06047	GO:0003824
gene01839	Scaffold5	610170	610976	+	807	1,3,6,8-tetrahydroxynaphthalene reductase	Hydroxynaphthalene reductase-like protein Arp2 OS=Metarhizium brunneum (strain ARSEF 3297) OX=1276141 GN=Arp2 PE=3 SV=1	PF13561.7;PF00106.26;PF08659.11	COG1028	S	fabG	K00059	GO:0003824
gene01840	Scaffold5	612719	613619	+	901	hypothetical protein	Uncharacterized secreted protein ARB_07466 OS=Arthroderma benhamiae (strain ATCC MYA-4681 / CBS 112371) OX=663331 GN=ARB_07466 PE=1 SV=1	-	ENOG4111NUP	S	-	-	-
gene01841	Scaffold5	614083	616457	-	2375	uncharacterized protein P153DRAFT_400764	-	-	ENOG410YI4Q	S	-	-	-
gene01842	Scaffold5	617364	619304	-	1941	hypothetical protein	-	-	ENOG410Z3XY	S	-	-	-
gene01843	Scaffold5	619883	622436	+	2554	uncharacterized protein P153DRAFT_325969	Heat shock 70 kDa protein 12A OS=Mus musculus OX=10090 GN=Hspa12a PE=1 SV=1	PF00012.21	ENOG410YC5N	S	-	-	-
gene01845	Scaffold5	624214	624700	-	487	L30e-like protein	13 kDa ribonucleoprotein-associated protein OS=Schizosaccharomyces pombe (strain 972 / ATCC 24843) OX=284812 GN=snu13 PE=3 SV=1	PF01248.27	COG1358	J	NHP2L	K12845	GO:0005488;GO:0032991;GO:0044422;GO:0043226;GO:0044464;GO:0071840
gene01846	Scaffold5	625469	626046	+	578	vacuolar ATP synthase 16 kDa proteolipid subunit	V-type proton ATPase 16 kDa proteolipid subunit OS=Neurospora crassa (strain ATCC 24698 / 74-OR23-1A / CBS 708.71 / DSM 1257 / FGSC 987) OX=367110 GN=vma-3 PE=2 SV=1	PF00137.22;PF00137.22	COG0636	C	ATP6L	K02155	GO:0005215;GO:0032991;GO:0044425;GO:0044422;GO:0016020;GO:0044464
gene01847	Scaffold5	627387	628385	-	999	NAD(P)-binding protein	Uncharacterized oxidoreductase YgjR OS=Escherichia coli (strain K12) OX=83333 GN=ygjR PE=3 SV=3	PF01408.23	COG0673	S	-	-	GO:0003824
gene01848	Scaffold5	629066	630304	-	1239	hypothetical protein	-	-	ENOG410XY15	S	-	-	-
gene01849	Scaffold5	631293	633136	-	1844	hypothetical protein	-	-	ENOG410YKC7	S	-	-	-
gene01850	Scaffold5	633415	637974	+	4560	hypothetical protein	-	PF01388.22	ENOG4111JV3	S	-	-	GO:0005488
gene01851	Scaffold5	638005	638581	+	577	-	-	-	-	-	-	-	-
gene01852	Scaffold5	639212	641092	+	1881	beta-glucosidase-like protein	Beta-glucosidase 1B OS=Phanerochaete chrysosporium OX=5306 GN=BGL1B PE=1 SV=1	PF00232.19;PF00232.19	COG2723	G	-	-	GO:0003824;GO:0008152
gene01853	Scaffold5	641476	642720	+	1245	S-2-hydroxy-acid oxidase-like protein	Hydroxyacid oxidase 1 OS=Mus musculus OX=10090 GN=Hao1 PE=1 SV=1	PF01070.19;PF00478.26;PF03060.16;PF01645.18	COG1304	C	-	K11517	GO:0005488;GO:0003824;GO:0008152;GO:0009987
gene01854	Scaffold5	647448	649376	+	1929	acetyl-CoA synthetase-like protein	Non-canonical non-ribosomal peptide synthetase FUB8 OS=Fusarium oxysporum f. sp. lycopersici (strain 4287 / CBS 123668 / FGSC 9935 / NRRL 34936) OX=426428 GN=FUB8 PE=1 SV=1	PF00501.29	COG3320	Q	-	-	GO:0003824
gene01855	Scaffold5	649998	650595	+	598	hypothetical protein	-	PF09351.11	COG3812	S	-	-	-
gene01856	Scaffold5	650773	652131	-	1359	glycoside hydrolase family 76 protein	Mannan endo-1,6-alpha-mannosidase DCW1 OS=Candida albicans (strain SC5314 / ATCC MYA-2876) OX=237561 GN=DCW1 PE=1 SV=1	PF03663.15	COG4833	G	-	-	GO:0003824;GO:0008152
gene01857	Scaffold5	653301	654983	-	1683	hypothetical protein	Acriflavine sensitivity control protein acr-2 OS=Neurospora crassa (strain ATCC 24698 / 74-OR23-1A / CBS 708.71 / DSM 1257 / FGSC 987) OX=367110 GN=acr-2 PE=3 SV=3	PF11951.9;PF00172.19	ENOG4111HVC	S	-	-	GO:0140110;GO:0005488;GO:0043226;GO:0044464
gene01858	Scaffold5	655080	655415	+	336	-	-	-	-	-	-	-	-
gene01859	Scaffold5	655677	657308	+	1632	MFS general substrate transporter	Low affinity ammonium transporter OS=Saccharomyces cerevisiae (strain ATCC 204508 / S288c) OX=559292 GN=AMF1 PE=1 SV=1	PF07690.17	ENOG410XPYQ	G	-	-	-
gene01860	Scaffold5	657578	660594	-	3017	class II aldolase/adducin domain-containing protein	Meiotically up-regulated gene 14 protein OS=Schizosaccharomyces pombe (strain 972 / ATCC 24843) OX=284812 GN=mug14 PE=1 SV=1	PF00596.22	COG0235	G	-	-	-
gene01861	Scaffold5	661319	662777	-	1459	hypothetical protein	-	PF05694.12	ENOG411002T	S	-	K17285	GO:0005488
gene01862	Scaffold5	664377	668939	+	4563	MFS general substrate transporter	Probable oxalate decarboxylase ARB_04859 OS=Arthroderma benhamiae (strain ATCC MYA-4681 / CBS 112371) OX=663331 GN=ARB_04859 PE=1 SV=1	PF00190.23;PF00190.23;PF07690.17;PF07883.12;PF07883.12	COG2140	G	oxdD	K01569	GO:0005488;GO:0045735;GO:0008152;GO:0009987
gene01863	Scaffold5	669949	671092	+	1144	hypothetical protein	-	-	ENOG41112I1	S	-	-	-
gene01864	Scaffold5	671642	675127	+	3486	hypothetical protein	-	-	COG0666	S	-	-	GO:0044425
gene01865	Scaffold5	675691	676113	+	423	YjgF-like protein	-	PF01042.22	ENOG4111245	S	-	-	-
gene01866	Scaffold5	677322	678680	-	1359	hypothetical protein	-	PF03184.20	ENOG410Y2C0	S	-	-	GO:0005488
gene01867	Scaffold5	679445	684270	+	4826	hypothetical protein	Uncharacterized protein HI_0912 OS=Haemophilus influenzae (strain ATCC 51907 / DSM 11121 / KW20 / Rd) OX=71421 GN=HI_0912 PE=4 SV=1	PF13649.7;PF08241.13;PF08242.13;PF13489.7;PF13847.7;PF03848.15;PF02353.21;PF05175.15;PF05891.13;PF01209.19;PF06325.14	ENOG4111M14	S	-	-	GO:0044425
gene01868	Scaffold5	684735	685732	+	998	NAD(P)-binding protein	Oxidoreductase BOA1 OS=Botryotinia fuckeliana (strain B05.10) OX=332648 GN=BOA1 PE=2 SV=1	PF05368.14;PF13460.7	ENOG410YDH5	S	-	-	-
gene01869	Scaffold5	686878	687381	+	504	hypothetical protein	Pathogenicity cluster 5 protein d OS=Colletotrichum graminicola (strain M1.001 / M2 / FGSC 10212) OX=645133 GN=CLU5d PE=2 SV=1	-	ENOG410ZSBZ	S	-	-	-
gene01871	Scaffold5	689231	689422	-	192	-	-	-	-	-	-	-	-
gene01872	Scaffold5	691308	691943	+	636	hypothetical protein	-	-	ENOG410YIJ2	S	-	-	-
gene01873	Scaffold5	694171	697724	-	3554	hypothetical protein	Multidomain esterase OS=Ruminococcus flavefaciens OX=1265 GN=cesA PE=1 SV=1	PF13517.7;PF13517.7;PF13517.7;PF13517.7;PF13517.7;PF13517.7;PF13472.7	ENOG410XPGJ	S	-	-	-
gene01874	Scaffold5	701042	702629	+	1588	Zn-dependent exopeptidase	Leucine aminopeptidase 2 OS=Arthroderma otae (strain ATCC MYA-4605 / CBS 113480) OX=554155 GN=LAP2 PE=3 SV=1	PF04389.18;PF02225.23	COG2234	S	-	-	GO:0005488;GO:0003824;GO:0008152
gene01875	Scaffold5	704075	706228	-	2154	hypothetical protein	-	-	-	-	-	-	-
gene01876	Scaffold5	706973	709120	+	2148	HET-domain-containing protein	-	PF06985.12	ENOG410YHTQ	S	-	-	-
gene01877	Scaffold5	709646	712104	+	2459	HET-domain-containing protein	Kinesin light chain OS=Doryteuthis pealeii OX=1051067 PE=2 SV=1	PF13424.7;PF13424.7;PF13424.7;PF13424.7;PF13424.7;PF13424.7;PF13424.7;PF13374.7;PF13374.7;PF13374.7;PF13374.7;PF13374.7;PF13374.7;PF13374.7;PF13176.7;PF13176.7;PF13176.7;PF13176.7;PF13176.7;PF00931.23;PF17874.2	COG0457	S	-	-	GO:0005488;GO:0003824;GO:0032991;GO:0044422;GO:0044464
gene01878	Scaffold5	712750	713823	+	1074	hypothetical protein	-	-	ENOG410YS76	S	-	-	-
gene01879	Scaffold5	716732	719713	+	2982	uncharacterized protein BU25DRAFT_73993	-	-	-	-	-	-	GO:0044425
gene01880	Scaffold5	721209	726362	-	5154	High-affinity glucose transporter	MFS siderochrome iron transporter C OS=Neosartorya fumigata (strain ATCC MYA-4609 / Af293 / CBS 101355 / FGSC A1100) OX=330879 GN=mirC PE=2 SV=2	PF00083.25;PF07690.17;PF07690.17	ENOG410XNQK	G	-	-	GO:0005215;GO:0044425;GO:0051179
gene01881	Scaffold5	727659	728919	-	1261	hypothetical protein	-	-	-	-	-	-	-
gene01882	Scaffold5	729579	732989	+	3411	hypothetical protein	-	-	-	-	-	-	-
gene01883	Scaffold5	734843	740226	-	5384	ankyrin	Ankyrin repeat domain-containing protein 50 OS=Homo sapiens OX=9606 GN=ANKRD50 PE=1 SV=4	PF12796.8;PF12796.8;PF12796.8;PF12796.8;PF12796.8;PF12796.8;PF12796.8;PF12796.8;PF13637.7;PF13637.7;PF13637.7;PF13637.7;PF13637.7;PF13637.7;PF13637.7;PF00023.31;PF00023.31;PF00023.31;PF00023.31;PF00023.31;PF00023.31;PF00023.31;PF00023.31;PF13606.7;PF13606.7;PF13606.7;PF13857.7;PF13857.7;PF13857.7;PF13857.7;PF13857.7;PF13857.7;PF01048.21	COG0666	S	-	-	-
gene01884	Scaffold5	741273	744570	-	3298	hypothetical protein	Nitrite reductase [NAD(P)H] OS=Emericella nidulans (strain FGSC A4 / ATCC 38163 / CBS 112.46 / NRRL 194 / M139) OX=227321 GN=niiA PE=3 SV=2	PF07992.15;PF01077.23;PF04324.16;PF00070.28;PF00355.27;PF13806.7;PF03460.18	COG1251	C	-	K17877	GO:0005488;GO:0003824;GO:0008152;GO:0009987
gene01885	Scaffold5	746951	747931	-	981	fructose-1,6-bisphosphatase	Sedoheptulose-1,7-bisphosphatase, chloroplastic OS=Arabidopsis thaliana OX=3702 GN=At3g55800 PE=2 SV=1	PF00316.21;PF18913.1	COG0158	G	-	K01100	GO:0003824;GO:0008152
gene01886	Scaffold5	748461	749225	-	765	nucleolar protein 16	Nucleolar protein 16 OS=Phaeosphaeria nodorum (strain SN15 / ATCC MYA-4574 / FGSC 10173) OX=321614 GN=NOP16 PE=3 SV=3	PF09420.11	ENOG41123SB	J	-	K14839	-
gene01887	Scaffold5	749490	750873	+	1384	Zip-domain-containing protein	Zinc transporter YKE4 OS=Saccharomyces cerevisiae (strain ATCC 204508 / S288c) OX=559292 GN=YKE4 PE=1 SV=1	PF02535.23	COG0428	P	ZIP7	K14713	GO:0005215;GO:0044425
gene01888	Scaffold5	752395	752814	+	420	hypothetical protein	-	-	-	-	-	-	GO:0044425
gene01889	Scaffold5	754418	754744	+	327	-	-	-	-	-	-	-	-
gene01890	Scaffold5	755440	755703	+	264	-	-	-	-	-	-	-	-
gene01891	Scaffold5	756300	757987	-	1688	hypothetical protein	Zinc metalloproteinase dpy-31 OS=Caenorhabditis elegans OX=6239 GN=dpy-31 PE=1 SV=2	PF01400.25;PF13948.7	ENOG4111NWU	S	-	-	GO:0005488;GO:0003824
gene01892	Scaffold5	759075	759956	+	882	hypothetical protein	-	-	ENOG410YNPB	S	-	-	GO:0044425
gene01893	Scaffold5	760771	761103	+	333	hypothetical protein	-	-	-	-	-	-	-
gene01894	Scaffold5	762235	763822	+	1588	FAD binding domain protein	Bifunctional solanapyrone synthase OS=Alternaria solani OX=48100 GN=sol5 PE=1 SV=1	PF01565.24	COG0277	C	-	-	GO:0005488;GO:0003824
gene01895	Scaffold5	764311	766287	+	1977	kinase-like protein	-	-	-	-	-	-	GO:0005488;GO:0003824
gene01896	Scaffold5	767405	772696	-	5292	cytochrome P450	Cytochrome P450 monooxygenase ARMGADRAFT_1018420 OS=Armillaria gallica OX=47427 GN=ARMGADRAFT_1018420 PE=1 SV=1	PF00067.23;PF06985.12	COG2124	Q	-	-	GO:0005488;GO:0003824;GO:0044425
gene01897	Scaffold5	773708	775187	+	1480	hypothetical protein	-	-	-	-	-	-	-
gene01898	Scaffold5	776248	778117	+	1870	MFS monosaccharide transporter-like protein	Major facilitator-type transporter ecdD OS=Aspergillus rugulosus OX=41736 GN=ecdD PE=3 SV=1	PF00083.25;PF07690.17	ENOG410XNQK	G	-	-	GO:0005215;GO:0044425
gene01899	Scaffold5	778559	779969	-	1411	FAD/NAD(P)-binding domain-containing protein	FAD-dependent monooxygenase roqM OS=Penicillium rubens (strain ATCC 28089 / DSM 1075 / NRRL 1951 / Wisconsin 54-1255) OX=500485 GN=roqM PE=1 SV=1	PF01494.20;PF00890.25	COG0654	C;H	-	-	GO:0005488
gene01900	Scaffold5	780676	781873	+	1198	NAD(P)-binding protein	Short-chain dehydrogenase TIC 32 A, chloroplastic OS=Brassica napus OX=3708 GN=TIC32A PE=2 SV=1	PF00106.26;PF13561.7;PF08659.11	COG1028	S	-	-	-
gene01901	Scaffold5	782655	785630	-	2976	TPR-like protein	Nephrocystin-3 OS=Xenopus tropicalis OX=8364 GN=nphp3 PE=2 SV=2	PF13374.7;PF13374.7;PF13374.7;PF13374.7;PF13374.7;PF13424.7;PF13424.7;PF13424.7;PF13424.7;PF13176.7;PF13176.7;PF13181.7	COG0457	S	-	-	GO:0003824;GO:0032991;GO:0044422;GO:0044464
gene01902	Scaffold5	786005	786847	-	843	hypothetical protein	-	-	ENOG41122X3	S	-	-	-
gene01903	Scaffold5	788199	788717	+	519	-	-	-	-	-	-	-	-
gene01904	Scaffold5	789735	791405	-	1671	uncharacterized protein P153DRAFT_368788	-	-	-	-	-	-	-
gene01905	Scaffold5	791694	792747	-	1054	hypothetical protein	-	-	ENOG410XX1D	S	-	-	GO:0044425
gene01906	Scaffold5	795010	796674	-	1665	amidase signature enzyme	Glutamyl-tRNA(Gln) amidotransferase subunit A OS=Sulfurihydrogenibium sp. (strain YO3AOP1) OX=436114 GN=gatA PE=3 SV=1	PF01425.22	COG0154	J	-	-	-
gene01907	Scaffold5	799107	800247	+	1141	hypothetical protein	-	PF11327.9	ENOG4111IZS	S	-	-	-
gene01908	Scaffold5	802568	807884	-	5317	glutathione-dependent formaldehyde dehydrogenase-like protein	S-(hydroxymethyl)glutathione dehydrogenase OS=Aspergillus oryzae (strain ATCC 42149 / RIB 40) OX=510516 GN=FDH1 PE=3 SV=1	PF08240.13;PF13911.7;PF00107.27;PF00856.29	COG1062	C	frmA	K00121	GO:0005488;GO:0003824;GO:0008152;GO:0009987
gene01909	Scaffold5	809898	810189	-	292	hypothetical protein	-	-	-	-	-	-	-
gene01910	Scaffold5	811356	813950	+	2595	kinase-like protein	Cell division control protein 2 homolog 2 OS=Trypanosoma brucei brucei OX=5702 GN=CRK2 PE=3 SV=1	PF00069.26;PF07714.18	ENOG4111GF2	T	-	-	-
gene01911	Scaffold5	814184	819069	-	4886	hypothetical protein	Chitin elicitor receptor kinase 1 OS=Physcomitrella patens subsp. patens OX=3218 GN=CERK1 PE=2 SV=2	PF00069.26;PF07714.18	ENOG410YH7S	T	-	-	GO:0005488;GO:0003824;GO:0044425
gene01912	Scaffold5	820035	822552	-	2518	alpha/beta-hydrolase	Probable secreted lipase ARB_00047 OS=Arthroderma benhamiae (strain ATCC MYA-4681 / CBS 112371) OX=663331 GN=ARB_00047 PE=1 SV=1	PF13561.7;PF00106.26;PF12697.8;PF08659.11	ENOG410XQXY	S	-	-	GO:0003824
gene01913	Scaffold5	823070	823900	-	831	hypothetical protein	-	-	-	-	-	-	-
gene01914	Scaffold5	824798	825787	+	990	hypothetical protein	-	-	ENOG41111ZU	S	-	-	-
gene01915	Scaffold5	827051	827748	-	698	hypothetical protein	-	PF03992.17	ENOG411124H	S	-	-	-
gene01916	Scaffold5	828234	829079	+	846	hypothetical protein	-	-	ENOG410Y3VV	S	-	-	-
gene01917	Scaffold5	829450	830426	-	977	uncharacterized protein SETTUDRAFT_167255	L-lactate dehydrogenase A OS=Rhizopus oryzae OX=64495 GN=LDHA PE=3 SV=1	PF00056.24;PF02866.19;PF03807.18	COG0039	C	ldh	K00016	GO:0003824;GO:0044464;GO:0008152;GO:0009987
gene01918	Scaffold5	830889	831861	-	973	hypothetical protein	E3 ubiquitin-protein ligase complex slx8-rfp subunit slx8 OS=Schizosaccharomyces pombe (strain 972 / ATCC 24843) OX=284812 GN=slx8 PE=1 SV=1	PF13920.7;PF13639.7;PF14634.7;PF00097.26;PF13923.7;PF13445.7	ENOG410ZIVJ	O	-	-	GO:0005488;GO:0003824;GO:0008152;GO:0009987;GO:0050896
gene01919	Scaffold5	832221	835754	+	3534	DNA polymeras-like protein gamma	DNA polymerase gamma, mitochondrial OS=Neurospora crassa (strain ATCC 24698 / 74-OR23-1A / CBS 708.71 / DSM 1257 / FGSC 987) OX=367110 GN=mip-1 PE=3 SV=2	PF18136.2;PF00476.21	COG0749	L	-	K02332	GO:0005488;GO:0003824;GO:0032991;GO:0044422;GO:0044464;GO:0008152;GO:0009987
gene01920	Scaffold5	836436	836773	-	338	hypothetical protein	-	-	ENOG41112H5	S	-	-	-
gene01921	Scaffold5	838011	840476	-	2466	hypothetical protein	-	-	-	-	-	-	-
gene01922	Scaffold5	840946	842530	-	1585	longevity assurance proteins LAG1/LAC1	Sphingosine N-acyltransferase-like protein FUM17 OS=Gibberella moniliformis (strain M3125 / FGSC 7600) OX=334819 GN=FUM17 PE=3 SV=1	PF03798.17;PF08390.12	COG5058	U	-	K04709	GO:0044425
gene01924	Scaffold5	843470	845577	+	2108	quinon protein alcohol dehydrogenase-like superfamily	Polyvinylalcohol dehydrogenase OS=Pseudomonas sp. OX=306 GN=pvaA PE=1 SV=1	PF13360.7;PF01011.22	COG1520	S	-	-	-
gene01925	Scaffold5	849977	851958	-	1982	UV radiation resistance-associated gene protein	UV radiation resistance-associated protein OS=Mus musculus OX=10090 GN=Uvrag PE=1 SV=2	PF17649.2;PF10186.10	ENOG410YZ0H	S	-	K21249	-
gene01926	Scaffold5	852262	853845	+	1584	hypothetical protein	Uncharacterized protein C18H10.17c OS=Schizosaccharomyces pombe (strain 972 / ATCC 24843) OX=284812 GN=SPBC18H10.17c PE=4 SV=1	PF12829.8	ENOG410Y8F4	S	-	-	-
gene01927	Scaffold5	854217	855008	-	792	hypothetical protein	-	PF04828.15	COG3791	S	-	-	GO:0003824
gene01928	Scaffold5	856118	857093	+	976	hypothetical protein	-	-	-	-	-	-	GO:0044425
gene01929	Scaffold5	859745	868745	+	9001	hypothetical protein	NADPH oxidoreductase A OS=Dictyostelium discoideum OX=44689 GN=redA PE=2 SV=1	PF14033.7;PF00173.29;PF00667.21;PF01231.19;PF00175.22	COG0369	P	-	-	GO:0005488;GO:0003824;GO:0008152;GO:0009987
gene01930	Scaffold5	869230	871477	-	2248	hypothetical protein	Transcription factor 1 OS=Elsinoe fawcettii OX=40997 GN=TSF1 PE=2 SV=1	PF04082.19	ENOG4112AYF	S	-	-	GO:0140110;GO:0005488;GO:0043226;GO:0044464;GO:0008152;GO:0009987
gene01931	Scaffold5	873676	877478	+	3803	hypothetical protein	Para-nitrophenol 4-monooxygenase OS=Pseudomonas sp. (strain WBC-3) OX=165468 GN=pnpA PE=1 SV=1	PF01494.20;PF07859.14;PF00135.29	COG0654	C;H	-	-	GO:0005488
gene01932	Scaffold5	878775	879680	+	906	hypothetical protein	Uncharacterized peptidase C1-like protein L477 OS=Acanthamoeba polyphaga mimivirus OX=212035 GN=MIMI_L477 PE=3 SV=1	-	COG4870	O	-	-	GO:0003824
gene01933	Scaffold5	880095	880838	-	744	hypothetical protein	Insoluble matrix shell protein 1 (Fragment) OS=Ruditapes philippinarum OX=129788 PE=1 SV=1	-	ENOG410ZNV2	S	-	-	-
gene01934	Scaffold5	882334	883168	-	835	-	-	-	-	-	-	-	-
gene01935	Scaffold5	883573	884712	-	1140	hypothetical protein	-	-	-	-	-	-	-
gene01936	Scaffold5	885530	887064	+	1535	hypothetical protein	-	-	-	-	-	-	-
gene01937	Scaffold5	887988	889959	+	1972	hypothetical protein	-	PF03184.20;PF03221.17	ENOG410Y2C0	S	-	-	-
gene01938	Scaffold5	890766	892772	-	2007	Zn(II)2Cys6 transcription factor	Transcription factor ATEG_07667 OS=Aspergillus terreus (strain NIH 2624 / FGSC A1156) OX=341663 GN=ATEG_07667 PE=1 SV=2	-	-	-	-	-	GO:0140110;GO:0005488;GO:0043226;GO:0044464
gene01939	Scaffold5	893266	894866	+	1601	putative cycloheximide resistance protein	Efflux pump radE OS=Floropilus chiversii OX=2587399 GN=radE PE=3 SV=1	PF07690.17	ENOG411000V	U	-	-	GO:0005215;GO:0044425
gene01940	Scaffold5	895222	896427	-	1206	-	-	-	-	-	-	-	-
gene01941	Scaffold5	896939	897251	-	313	-	-	-	-	-	-	-	-
gene01942	Scaffold5	897603	898119	-	517	uncharacterized protein E0L32_010338	-	PF07110.12	ENOG410Z4N9	S	-	-	-
gene01943	Scaffold5	898682	899431	+	750	hypothetical protein	Thioesterase FSL2 OS=Gibberella zeae (strain PH-1 / ATCC MYA-4620 / FGSC 9075 / NRRL 31084) OX=229533 GN=FSL2 PE=2 SV=1	PF03959.14	ENOG410YJ9R	S	-	-	GO:0003824
gene01944	Scaffold5	899525	900788	-	1264	putative aldose 1-epimerase family protein	Epimerase FSL3 OS=Gibberella zeae (strain PH-1 / ATCC MYA-4620 / FGSC 9075 / NRRL 31084) OX=229533 GN=FSL3 PE=2 SV=1	PF01263.21	COG2017	G	galM	K01785	GO:0005488;GO:0003824;GO:0008152
gene01945	Scaffold5	901258	902100	+	843	NAD(P)-binding protein	Short chain dehydrogenase citE OS=Monascus ruber OX=89489 GN=citE PE=1 SV=1	PF00106.26;PF13561.7;PF08659.11;PF02719.16	COG1028	S	-	-	GO:0003824
gene01946	Scaffold5	903184	904921	-	1738	putative cytochrome P450 oxidoreductase	Cytochrome P450 monooxygenase FSL4 OS=Gibberella zeae (strain PH-1 / ATCC MYA-4620 / FGSC 9075 / NRRL 31084) OX=229533 GN=FSL4 PE=2 SV=1	PF00067.23	COG2124	Q	-	-	GO:0005488;GO:0003824;GO:0044425
gene01947	Scaffold5	905362	906495	+	1134	zinc-binding dehydrogenase family oxidoreductase	Trans-enoyl reductase FSL5 OS=Gibberella zeae (strain PH-1 / ATCC MYA-4620 / FGSC 9075 / NRRL 31084) OX=229533 GN=FSL5 PE=2 SV=1	PF00107.27	COG0604	C	-	-	GO:0003824
gene01948	Scaffold5	907185	914944	+	7760	putative polyketide synthase	Fusarielin synthase FSL1 OS=Gibberella zeae (strain PH-1 / ATCC MYA-4620 / FGSC 9075 / NRRL 31084) OX=229533 GN=FSL1 PE=2 SV=1	PF00109.27;PF00698.22;PF14765.7;PF08659.11;PF02801.23;PF08242.13;PF13489.7;PF13649.7;PF16197.6;PF08241.13;PF00106.26;PF00550.26;PF01209.19	COG3321	Q	-	-	GO:0005488;GO:0003824;GO:0008152
gene01949	Scaffold5	915440	919594	+	4155	uncharacterized protein K444DRAFT_614646	Vegetative incompatibility protein HET-E-1 OS=Podospora anserina OX=2587412 GN=HET-E1 PE=4 SV=1	PF05729.13	ENOG4111SYN	S	-	-	-
gene01950	Scaffold5	920516	922220	-	1705	feruloyl esteras-like protein B precursor	Probable feruloyl esterase ARB_07085 OS=Arthroderma benhamiae (strain ATCC MYA-4681 / CBS 112371) OX=663331 GN=ARB_07085 PE=1 SV=1	PF07519.12	ENOG410XQEN	S	-	-	GO:0003824
gene01951	Scaffold5	922458	922977	+	520	-	-	-	-	-	-	-	-
gene01952	Scaffold5	923829	927126	+	3298	uncharacterized protein K444DRAFT_613647	-	-	-	-	-	-	GO:0044425
gene01953	Scaffold5	928024	932011	-	3988	-	-	-	-	-	-	-	-
gene01954	Scaffold5	932416	932730	+	315	-	-	-	-	-	-	-	-
gene01955	Scaffold5	932924	936070	+	3147	hypothetical protein	-	-	ENOG410YBNN	S	-	-	-
gene01956	Scaffold5	936308	937112	-	805	hypothetical protein	-	-	-	-	-	-	-
gene01957	Scaffold5	938265	943618	+	5354	RecQ Superfamily II DNA helicase	ATP-dependent DNA helicase Q1 OS=Homo sapiens OX=9606 GN=RECQL PE=1 SV=3	PF12013.9;PF00270.30	COG0514	L	-	-	GO:0005488;GO:0003824
gene01958	Scaffold6	42	1300	-	1259	GPI ethanolamine phosphate transferase 2	GPI ethanolamine phosphate transferase 2 OS=Neosartorya fumigata (strain ATCC MYA-4609 / Af293 / CBS 101355 / FGSC A1100) OX=330879 GN=las21 PE=2 SV=1	PF01663.23;PF00884.24	COG1524	S	GPI7	K05310	GO:0003824;GO:0044425;GO:0008152;GO:0009987
gene01959	Scaffold6	1505	2480	+	976	hypothetical protein	-	PF04930.16	ENOG410Y884	S	-	-	-
gene01960	Scaffold6	2559	5933	-	3375	ARM repeat-containing protein	Importin beta-like protein kap111 OS=Schizosaccharomyces pombe (strain 972 / ATCC 24843) OX=284812 GN=kap111 PE=3 SV=1	-	ENOG410XT8Y	U	-	-	-
gene01961	Scaffold6	6473	8771	+	2299	putative Xaa-Pro aminopeptidase P	Probable Xaa-Pro aminopeptidase P OS=Pyrenophora teres f. teres (strain 0-1) OX=861557 GN=ampp PE=3 SV=1	PF16189.6;PF00557.25;PF01321.19;PF16188.6	COG0006	E	pepP	K01262	GO:0005488;GO:0003824
gene01962	Scaffold6	9384	10488	+	1105	vitamin B6 biosynthesis protein	Pyridoxal 5'-phosphate synthase subunit pyroA OS=Emericella nidulans (strain FGSC A4 / ATCC 38163 / CBS 112.46 / NRRL 194 / M139) OX=227321 GN=pyroA PE=3 SV=1	PF01680.18;PF05690.15	COG0214	H	pdxS	K06215	GO:0003824;GO:0008152;GO:0009987
gene01963	Scaffold6	11769	12391	-	623	putative E3 ubiquitin ligase complex SCF subunit sconC	E3 ubiquitin ligase complex SCF subunit sconC OS=Arthroderma otae (strain ATCC MYA-4605 / CBS 113480) OX=554155 GN=sconC PE=3 SV=1	PF01466.20;PF03931.16	COG5201	O	CBF3D	K03094	GO:0003824;GO:0032991;GO:0044422;GO:0044464;GO:0065007;GO:0008152;GO:0022414;GO:0071840;GO:0009987
gene01964	Scaffold6	13575	15301	+	1727	glycosyltransferase family 22 protein	GPI mannosyltransferase 4 OS=Gibberella zeae (strain PH-1 / ATCC MYA-4620 / FGSC 9075 / NRRL 31084) OX=229533 GN=SMP3 PE=3 SV=2	PF03901.18	ENOG410XTCB	S	SMP3	K08098	GO:0003824;GO:0044425;GO:0044422;GO:0016020;GO:0044464
gene01965	Scaffold6	15666	17488	-	1823	CDP-diacylglycerol-glycerol-3-phosphate 3-phosphatidyltransferas-like protein	CDP-diacylglycerol--glycerol-3-phosphate 3-phosphatidyltransferase OS=Saccharomyces pastorianus OX=27292 GN=PGS1 PE=3 SV=1	PF13091.7	COG1502	I	pgsA	K00995	GO:0005488;GO:0003824;GO:0043226;GO:0044464;GO:0008152;GO:0009987
gene01966	Scaffold6	17796	18610	+	815	NDUFA12-domain-containing protein	NADH dehydrogenase [ubiquinone] 1 alpha subcomplex subunit N7BM OS=Yarrowia lipolytica (strain CLIB 122 / E 150) OX=284591 GN=N7BM PE=1 SV=1	PF05071.17	ENOG4111XVR	I	-	-	GO:0003824;GO:0044425;GO:0044422;GO:0016020;GO:0044464
gene01967	Scaffold6	20357	25765	+	5409	hypothetical protein	ABC transporter 7 OS=Magnaporthe oryzae (strain 70-15 / ATCC MYA-4617 / FGSC 8958) OX=242507 GN=ABC7 PE=3 SV=1	PF00005.28;PF00005.28;PF00664.24;PF00664.24	COG1132	V	-	-	GO:0005215;GO:0005488;GO:0003824;GO:0044425;GO:0044422;GO:0016020;GO:0044464;GO:0051179;GO:0050896
gene01968	Scaffold6	26929	29337	+	2409	multidrug transporter	Caffeine resistance protein 5 OS=Schizosaccharomyces pombe (strain 972 / ATCC 24843) OX=284812 GN=caf5 PE=3 SV=1	PF07690.17	ENOG4110Z27	U	CAF5	K08158	GO:0005215;GO:0044425
gene01969	Scaffold6	29671	30441	-	771	hypothetical protein	-	PF01544.19	ENOG410YE79	S	-	-	-
gene01970	Scaffold6	31720	35439	-	3720	hypothetical protein	Putative inactive disease susceptibility protein LOV1 OS=Arabidopsis thaliana OX=3702 GN=LOV1 PE=5 SV=3	PF13424.7;PF00931.23	ENOG410ZP07	S	-	-	GO:0005488
gene01971	Scaffold6	36403	41417	-	5015	kinase-like protein	eIF-2-alpha kinase GCN2 OS=Schizosaccharomyces pombe (strain 972 / ATCC 24843) OX=284812 GN=gcn2 PE=2 SV=2	PF12745.8;PF00069.26;PF00069.26;PF00069.26;PF07714.18;PF07714.18;PF05773.23;PF13393.7	COG0124	J	-	K16196	GO:0045182;GO:0005488;GO:0003824;GO:0065007;GO:0009987;GO:0050896
gene01972	Scaffold6	41977	43917	+	1941	hypothetical protein	-	PF11500.9	ENOG4111V0T	S	-	-	-
gene01973	Scaffold6	44301	45284	-	984	peptidyl-tRNA hydrolase	Probable peptidyl-tRNA hydrolase OS=Schizosaccharomyces pombe (strain 972 / ATCC 24843) OX=284812 GN=pth1 PE=3 SV=2	PF01195.20	COG0193	J	pth	K01056	GO:0003824
gene01974	Scaffold6	45785	47073	+	1289	DNA repair protein	DNA repair protein RAD14 OS=Candida albicans (strain SC5314 / ATCC MYA-2876) OX=237561 GN=RAD14 PE=3 SV=2	PF05181.13	COG5145	L	-	K10847	GO:0005488;GO:0044217;GO:0008152;GO:0009987;GO:0050896
gene01975	Scaffold6	47891	48162	-	272	hypothetical protein	-	-	-	-	-	-	-
gene01976	Scaffold6	49125	50077	+	953	hypothetical protein	-	-	-	-	-	-	-
gene01977	Scaffold6	51302	53627	+	2326	hypothetical protein	-	-	ENOG410YMG9	S	-	-	-
gene01978	Scaffold6	53944	55000	-	1057	hypothetical protein	-	-	-	-	-	-	-
gene01979	Scaffold6	56367	58183	+	1817	hypothetical protein	-	-	-	-	-	-	-
gene01980	Scaffold6	58980	61109	+	2130	kinase-like protein	Serine/threonine-protein kinase 33 OS=Bos taurus OX=9913 GN=STK33 PE=2 SV=1	PF00069.26;PF00018.29;PF07714.18;PF07653.18;PF14604.7	ENOG410XR96	T	-	K03099	-
gene01981	Scaffold6	62674	64679	+	2006	uncharacterized protein SETTUDRAFT_94000	Uncharacterized protein L509 OS=Acanthamoeba polyphaga mimivirus OX=212035 GN=MIMI_L509 PE=4 SV=1	PF00149.29	ENOG4111FYH	S	-	-	GO:0003824
gene01982	Scaffold6	64833	65438	-	606	MFS general substrate transporter	Fujikurins efflux protein FFUJ_12242 OS=Gibberella fujikuroi (strain CBS 195.34 / IMI 58289 / NRRL A-6831) OX=1279085 GN=FFUJ_12242 PE=2 SV=1	-	ENOG4111HSW	G	-	-	GO:0005215;GO:0044425;GO:0044422;GO:0044464
gene01983	Scaffold6	67487	68721	-	1235	hypothetical protein	-	-	ENOG410XQB0	S	-	-	GO:0044425
gene01984	Scaffold6	70589	72350	-	1762	Swi5-domain-containing protein	DNA repair protein SWI5 homolog OS=Xenopus tropicalis OX=8364 GN=swi5 PE=3 SV=2	PF07061.12	ENOG410XYJT	L	-	-	-
gene01985	Scaffold6	72674	74253	+	1580	integral membrane protein-like protein	Protein YTP1 OS=Saccharomyces cerevisiae (strain ATCC 204508 / S288c) OX=559292 GN=YTP1 PE=1 SV=1	PF10355.10;PF10348.10	ENOG410XZRR	S	-	-	GO:0044425
gene01986	Scaffold6	74826	75521	+	696	hypothetical protein	-	-	ENOG41111ZD	S	-	-	-
gene01987	Scaffold6	76837	78609	-	1773	glycoside hydrolase family 47 protein	Endoplasmic reticulum mannosyl-oligosaccharide 1,2-alpha-mannosidase OS=Homo sapiens OX=9606 GN=MAN1B1 PE=1 SV=2	PF01532.21	ENOG410XP04	S	MNS1_2	K01230	GO:0005488;GO:0003824;GO:0044425;GO:0008152
gene01988	Scaffold6	79166	80179	+	1014	uncharacterized protein P153DRAFT_330882	-	-	-	-	-	-	GO:0044425
gene01989	Scaffold6	80641	86350	-	5710	HET-domain-containing protein	-	PF06985.12	-	-	-	-	-
gene01990	Scaffold6	86669	91431	-	4763	HET-domain-containing protein	-	PF06985.12	ENOG410YHED	S	-	-	-
gene01991	Scaffold6	92654	93898	+	1245	glycoside hydrolase family 18 protein	Chitinase 1 OS=Aphanocladium album OX=12942 GN=CHI1 PE=1 SV=2	PF00704.29	COG3325	G	-	-	GO:0005488;GO:0008152
gene01992	Scaffold6	94711	99951	+	5241	multidrug resistance-associated protein 1	Metal resistance protein YCF1 OS=Saccharomyces cerevisiae (strain ATCC 204508 / S288c) OX=559292 GN=YCF1 PE=1 SV=2	PF00664.24;PF00664.24;PF00005.28;PF00005.28	COG1132	V	-	K05665	GO:0005215;GO:0005488;GO:0003824;GO:0044425
gene01993	Scaffold6	102960	105243	+	2284	hypothetical protein	-	PF11001.9	ENOG410ZSVT	S	-	-	-
gene01994	Scaffold6	106229	110913	+	4685	hypothetical protein	SAC3 family protein 1 OS=Schizosaccharomyces pombe (strain 972 / ATCC 24843) OX=284812 GN=SPCC576.05 PE=1 SV=1	PF03399.17	COG5079	D;U	-	K23719	-
gene01995	Scaffold6	111593	112291	-	699	hypothetical protein	-	-	ENOG41111VW	S	-	-	GO:0044425
gene01996	Scaffold6	113708	114754	-	1047	hypothetical protein	-	-	ENOG410YD7C	S	-	-	GO:0044425
gene01997	Scaffold6	115257	117930	+	2674	hypothetical protein	-	-	ENOG4111U11	S	-	-	-
gene01998	Scaffold6	119385	120771	-	1387	uncharacterized protein P153DRAFT_38236	-	PF00651.32	-	-	-	-	-
gene01999	Scaffold6	121416	129115	-	7700	hypothetical protein	Myosin-2 OS=Lachancea kluyveri (strain ATCC 58438 / CBS 3082 / CCRC 21498 / NBRC 1685 / JCM 7257 / NCYC 543 / NRRL Y-12651) OX=226302 GN=MYO2 PE=3 SV=1	PF00063.22;PF02826.20;PF00389.31;PF01843.20;PF00612.28;PF00612.28	COG5022	Z	-	K10357	GO:0005488;GO:0003824;GO:0032991;GO:0005623;GO:0044425;GO:0044422;GO:0043226;GO:0016020;GO:0044464;GO:0065007;GO:0022414;GO:0071840;GO:0009987;GO:0032502;GO:0040007;GO:0051179
gene02000	Scaffold6	129877	131952	-	2076	glucose-6-phosphate dehydrogenase	Glucose-6-phosphate 1-dehydrogenase OS=Aspergillus niger OX=5061 GN=gsdA PE=2 SV=1	PF02781.17;PF00479.23	COG0364	G	zwf	K00036	GO:0005488;GO:0003824;GO:0008152;GO:0009987;GO:0050896
gene02001	Scaffold6	133860	134352	+	493	ribosomal protein L35Ae	60S ribosomal protein L33-B OS=Saccharomyces cerevisiae (strain ATCC 204508 / S288c) OX=559292 GN=RPL33B PE=1 SV=2	PF01247.19	COG2451	J	RPL35A	K02917	GO:0005198;GO:0032991;GO:0043226;GO:0044464;GO:0008152;GO:0009987
gene02002	Scaffold6	135246	141557	-	6312	ankyrin repeat	Rho1 guanine nucleotide exchange factor 3 OS=Schizosaccharomyces pombe (strain 972 / ATCC 24843) OX=284812 GN=rgf3 PE=1 SV=1	PF00621.21	ENOG4111CM2	S	-	-	GO:0098772;GO:0005488
gene02003	Scaffold6	142187	144866	-	2680	striatin Pro11	Striatin Pro11 OS=Sordaria macrospora (strain ATCC MYA-333 / DSM 997 / K(L3346) / K-hell) OX=771870 GN=pro11 PE=3 SV=1	PF08232.13;PF00400.33;PF00400.33;PF00400.33;PF00400.33	ENOG410XR31	S	-	K17608	-
gene02004	Scaffold6	146263	146849	+	587	hypothetical protein	Histone H2A.Z OS=Phaeosphaeria nodorum (strain SN15 / ATCC MYA-4574 / FGSC 10173) OX=321614 GN=HTZ1 PE=3 SV=1	PF00125.25;PF16211.6	COG5262	B	-	K11251	GO:0005488;GO:0032991;GO:0044422;GO:0043226;GO:0044464;GO:0065007;GO:0071840;GO:0009987
gene02005	Scaffold6	147275	148024	-	750	hypothetical protein	-	-	ENOG41111X0	S	-	-	-
gene02006	Scaffold6	148753	150055	-	1303	UDP-galactose transporter	GDP-mannose transporter OS=Phaeosphaeria nodorum (strain SN15 / ATCC MYA-4574 / FGSC 10173) OX=321614 GN=VRG4 PE=3 SV=1	-	COG5070	U	GONST1	K15356	GO:0005215;GO:0044425;GO:0043226;GO:0044464
gene02007	Scaffold6	150630	151305	+	676	thioredoxin-like protein	Thioredoxin domain-containing protein plp1 OS=Schizosaccharomyces pombe (strain 972 / ATCC 24843) OX=284812 GN=plp1 PE=1 SV=2	PF00085.21	COG0526	O	-	-	-
gene02008	Scaffold6	152033	152677	+	645	1,2-dihydroxy-3-keto-5-methylthiopentene dioxygenase	1,2-dihydroxy-3-keto-5-methylthiopentene dioxygenase OS=Phaeosphaeria nodorum (strain SN15 / ATCC MYA-4574 / FGSC 10173) OX=321614 GN=ADI1 PE=3 SV=2	PF03079.15;PF07883.12;PF02311.20	COG1791	S	mtnD	K08967	GO:0005488;GO:0003824;GO:0043226;GO:0044464;GO:0008152;GO:0009987
gene02009	Scaffold6	153264	155159	+	1896	hypothetical protein	-	-	COG1791	S	-	-	GO:0005488;GO:0003824;GO:0043226;GO:0044464;GO:0008152;GO:0009987
gene02010	Scaffold6	155717	156882	-	1166	-	-	-	-	-	-	-	-
gene02011	Scaffold6	157628	158731	-	1104	TPT-domain-containing protein	Solute carrier family 35 member E3 OS=Danio rerio OX=7955 GN=slc35e3 PE=2 SV=1	PF03151.17	ENOG410XP1S	S	-	K15285	GO:0005488;GO:0003824;GO:0032991;GO:0044425;GO:0044422;GO:0044464;GO:0008152;GO:0071840;GO:0009987;GO:0050896
[truncated: 12,580 more rows]

## Sheet: Table S5
Table S5 Annotated CAZyme genes.
Gene ID	Family	Evalue	Coverd_fraction	Class	Class_description	Location	Gene Description
gene00042	AA7	4.8e-80	0.4034	AA	Auxiliary Activities	Scaffold1	hypothetical protein
gene00097	AA9	1.1e-54	0.8964	AA	Auxiliary Activities	Scaffold1	Glycoside hydrolase family 61
gene00218	AA9	5e-61	0.917	AA	Auxiliary Activities	Scaffold1	beta-1,4-endoglucanase
gene00228	AA9	1.1e-68	0.6918	AA	Auxiliary Activities	Scaffold1	hypothetical protein
gene00241	AA3_2	6e-165	0.8921	AA	Auxiliary Activities	Scaffold1	GMC oxidoreductase
gene00283	AA2	7.2e-52	0.7107	AA	Auxiliary Activities	Scaffold1	class II peroxidase
gene00677	AA9	2.2e-74	0.9309	AA	Auxiliary Activities	Scaffold2	glycoside hydrolase family 61 protein-like protein
gene00790	AA16	3.1e-58	0.4567	AA	Auxiliary Activities	Scaffold2	hypothetical protein
gene00989	AA1	1e-70	0.5419	AA	Auxiliary Activities	Scaffold3	hypothetical protein
gene01015	AA3	7.9e-06	0.3725	AA	Auxiliary Activities	Scaffold3	hypothetical protein
gene01038	AA7	3.9e-18	0.4327	AA	Auxiliary Activities	Scaffold3	FAD-binding domain-containing protein
gene01054	AA3_2	2.2e-164	0.9179	AA	Auxiliary Activities	Scaffold3	alcohol oxidase
gene01073	AA8	1.2e-50	0.9526	AA	Auxiliary Activities	Scaffold3	CBD9-like protein
gene01107	AA8	7.1e-14	0.4554	AA	Auxiliary Activities	Scaffold3	CBD9-like protein
gene01114	AA9	2.6e-56	0.5547	AA	Auxiliary Activities	Scaffold3	Cel61b
gene01136	AA1_3	3.5e-128	0.3007	AA	Auxiliary Activities	Scaffold3	hypothetical protein
gene01227	AA8	3.5e-179	0.9704	AA	Auxiliary Activities	Scaffold3	GMC oxidoreductase
gene01301	AA11	2.8e-66	0.4643	AA	Auxiliary Activities	Scaffold4	hypothetical protein
gene01310	AA5_1	7.5e-147	0.6244	AA	Auxiliary Activities	Scaffold4	carbohydrate-binding module family 18
gene01327	AA7	3.2e-54	0.3422	AA	Auxiliary Activities	Scaffold4	FAD-binding domain-containing protein
gene01401	AA9	4.5e-65	0.8379	AA	Auxiliary Activities	Scaffold4	hypothetical protein
gene01419	AA9	6.3e-77	0.913	AA	Auxiliary Activities	Scaffold4	fungal cellulose binding domain-containing protein
gene01437	AA8	5.2e-39	0.8491	AA	Auxiliary Activities	Scaffold4	iron reductase domain protein
gene01438	AA7	1.4e-40	0.4208	AA	Auxiliary Activities	Scaffold4	putative fad binding domain-containing protein
gene01540	AA7	3e-79	0.8963	AA	Auxiliary Activities	Scaffold4	FAD-binding domain-containing protein
gene01621	AA3_2	2.8e-175	0.9228	AA	Auxiliary Activities	Scaffold4	GMC oxidoreductase
gene01626	AA3_2	3e-164	0.9346	AA	Auxiliary Activities	Scaffold4	hypothetical protein
gene01771	AA1	4e-31	0.3229	AA	Auxiliary Activities	Scaffold5	bilirubin oxidase
gene01894	AA7	4.2e-72	0.8661	AA	Auxiliary Activities	Scaffold5	FAD binding domain protein
gene02130	AA5_2	1.4e-243	0.9306	AA	Auxiliary Activities	Scaffold6	galactose oxidase
gene02147	AA3_2	2.3e-88	0.5955	AA	Auxiliary Activities	Scaffold6	alcohol oxidase
gene02520	AA9	6.5e-59	0.878	AA	Auxiliary Activities	Scaffold7	lytic polysaccharide monooxygenase
gene02543	AA1_3	3e-115	0.4234	AA	Auxiliary Activities	Scaffold7	multicopper oxidase
gene02546	AA9	1.5e-63	0.4444	AA	Auxiliary Activities	Scaffold7	carbohydrate-binding module family 1 protein
gene02547	AA2	4.1e-57	0.7679	AA	Auxiliary Activities	Scaffold7	PREDICTED: versatile peroxidase VPL1-like
gene02603	AA9	1.2e-53	0.8731	AA	Auxiliary Activities	Scaffold8	lytic polysaccharide monooxygenase
gene02639	AA5_2	4.7e-208	0.9546	AA	Auxiliary Activities	Scaffold8	galactose oxidase
gene02685	AA9	7.4e-52	0.8645	AA	Auxiliary Activities	Scaffold8	glycoside hydrolase
gene02806	AA7	6.3e-49	0.4024	AA	Auxiliary Activities	Scaffold8	FAD binding domain-containing protein
gene02909	AA5	1.6e-13	0.7521	AA	Auxiliary Activities	Scaffold9	kelch repeat-containing protein
gene02963	AA9	7.2e-54	0.4303	AA	Auxiliary Activities	Scaffold9	lytic polysaccharide monooxygenase
gene03058	AA7	3.2e-52	0.3214	AA	Auxiliary Activities	Scaffold9	FAD-binding domain-containing protein
gene03116	AA7	4.2e-56	0.6486	AA	Auxiliary Activities	Scaffold9	hypothetical protein
gene03136	AA7	4.3e-58	0.9246	AA	Auxiliary Activities	Scaffold9	FAD-binding domain-containing protein
gene03139	AA7	4.2e-45	0.8987	AA	Auxiliary Activities	Scaffold9	FAD-binding domain-containing protein
gene03169	AA12	1.9e-151	0.9318	AA	Auxiliary Activities	Scaffold10	soluble quino protein glucose dehydrogenase
gene03187	AA9	1.3e-58	0.6463	AA	Auxiliary Activities	Scaffold10	hypothetical protein
gene03293	AA9	3.7e-70	0.8902	AA	Auxiliary Activities	Scaffold10	lytic polysaccharide monooxygenase
gene03297	AA5	9.6e-11	0.6655	AA	Auxiliary Activities	Scaffold10	hypothetical protein
gene03400	AA7	2.5e-37	0.4175	AA	Auxiliary Activities	Scaffold10	hypothetical protein
gene03446	AA2	5.8e-58	0.6667	AA	Auxiliary Activities	Scaffold11	class II peroxidase
gene03496	AA7	1.3e-60	0.4075	AA	Auxiliary Activities	Scaffold11	FAD-binding domain-containing protein
gene03719	AA3_2	3.4e-137	0.9557	AA	Auxiliary Activities	Scaffold12	GMC oxidoreductase
gene03920	AA3_2	3.8e-178	0.9618	AA	Auxiliary Activities	Scaffold13	GMC oxidoreductase
gene03971	AA9	7.3e-67	0.9095	AA	Auxiliary Activities	Scaffold13	lytic polysaccharide monooxygenase
gene04125	AA7	8.1e-60	0.8038	AA	Auxiliary Activities	Scaffold13	FAD-binding domain-containing protein
gene04354	AA3	9.4e-61	0.4843	AA	Auxiliary Activities	Scaffold14	FAD/NAD(P)-binding domain-containing protein
gene04467	AA9	7e-62	0.6955	AA	Auxiliary Activities	Scaffold15	hypothetical protein
gene04486	AA7	2.2e-06	0.3058	AA	Auxiliary Activities	Scaffold15	hypothetical protein
gene04586	AA9	5.2e-58	0.6925	AA	Auxiliary Activities	Scaffold15	hypothetical protein
gene04763	AA7	2.6e-52	0.3614	AA	Auxiliary Activities	Scaffold16	FAD-binding domain-containing protein
gene04765	AA3_2	1.2e-170	0.9437	AA	Auxiliary Activities	Scaffold16	GMC oxidoreductase
gene04768	AA16	1.3e-66	0.5204	AA	Auxiliary Activities	Scaffold16	hypothetical protein
gene04814	AA12	5.4e-167	0.6855	AA	Auxiliary Activities	Scaffold17	soluble quino protein glucose dehydrogenase
gene04950	AA11	4.3e-70	0.5148	AA	Auxiliary Activities	Scaffold17	lytic polysaccharide monooxygenase
gene05020	AA7	1.2e-47	0.4637	AA	Auxiliary Activities	Scaffold17	FAD-binding domain-containing protein
gene05047	AA12	9.9e-153	0.8621	AA	Auxiliary Activities	Scaffold17	soluble quino protein glucose dehydrogenase
gene05252	AA2	1.2e-56	0.5856	AA	Auxiliary Activities	Scaffold18	class II peroxidase
gene05482	AA9	6.3e-66	0.8956	AA	Auxiliary Activities	Scaffold20	hypothetical protein
gene05484	AA7	4.7e-22	0.3207	AA	Auxiliary Activities	Scaffold20	D-lactate dehydrogenase mitochondrial precursor
gene05571	AA3_2	3.5e-165	0.9334	AA	Auxiliary Activities	Scaffold20	choline dehydrogenase-like protein
gene05675	AA12	9.2e-144	0.5819	AA	Auxiliary Activities	Scaffold21	cellobiose dehydrogenase-like protein
gene05716	AA3	6e-06	0.3956	AA	Auxiliary Activities	Scaffold21	DAO-domain-containing protein
gene05770	AA7	5.5e-52	0.8566	AA	Auxiliary Activities	Scaffold21	FAD-binding domain-containing protein
gene05772	AA7	4.2e-47	0.7626	AA	Auxiliary Activities	Scaffold21	FAD/FMN-containing protein
gene05800	AA5_2	8.3e-215	0.6796	AA	Auxiliary Activities	Scaffold21	Galactose oxidase
gene05909	AA4	1.1e-240	0.986	AA	Auxiliary Activities	Scaffold22	aryl-alcohol oxidase
gene05945	AA3_2	7.7e-92	0.9234	AA	Auxiliary Activities	Scaffold22	glucose-methanol-choline oxidoreductase-like protein
gene05960	AA7	2.5e-52	0.4224	AA	Auxiliary Activities	Scaffold22	FAD-binding domain-containing protein
gene05983	AA8	2e-263	0.8081	AA	Auxiliary Activities	Scaffold22	carbohydrate-binding module family 1 protein
gene06099	AA11	1.7e-27	0.315	AA	Auxiliary Activities	Scaffold23	hypothetical protein
gene06119	AA1_3	2.2e-128	0.5033	AA	Auxiliary Activities	Scaffold23	multicopper oxidase
gene06153	AA1_2	2e-154	0.5753	AA	Auxiliary Activities	Scaffold23	iron transport multicopper oxidase FET3 precursor
gene06222	AA8	8.8e-36	0.384	AA	Auxiliary Activities	Scaffold23	RTA1 like protein
gene06281	AA3_2	4.2e-167	0.9545	AA	Auxiliary Activities	Scaffold24	GMC oxidoreductase
gene06388	AA8	8.6e-254	0.8648	AA	Auxiliary Activities	Scaffold24	FAD/NAD(P)-binding domain-containing protein
gene06492	AA9	3.2e-57	0.4462	AA	Auxiliary Activities	Scaffold25	hypothetical protein
gene06531	AA7	1.3e-63	0.4098	AA	Auxiliary Activities	Scaffold25	FAD binding domain-containing protein
gene06550	AA11	9.4e-23	0.3436	AA	Auxiliary Activities	Scaffold25	lytic polysaccharide monooxygenase
gene06668	AA5_2	3.9e-218	0.7811	AA	Auxiliary Activities	Scaffold26	galactose oxidase-like protein precursor
gene06687	AA11	6.9e-68	0.4889	AA	Auxiliary Activities	Scaffold26	hypothetical protein
gene06712	AA3_2	2.7e-158	0.9615	AA	Auxiliary Activities	Scaffold26	GMC oxidoreductase
gene06773	AA7	5.9e-62	0.4767	AA	Auxiliary Activities	Scaffold26	FAD-binding domain-containing protein
gene06881	AA9	6.2e-60	0.8831	AA	Auxiliary Activities	Scaffold27	hypothetical protein
gene07311	AA1	4.5e-06	0.4138	AA	Auxiliary Activities	Scaffold30	Cupredoxin
gene07530	AA11	1.1e-69	0.4864	AA	Auxiliary Activities	Scaffold31	hypothetical protein
gene07567	AA11	1.3e-16	0.324	AA	Auxiliary Activities	Scaffold31	hypothetical protein
gene07792	AA3_2	9.5e-159	0.8484	AA	Auxiliary Activities	Scaffold33	alcohol oxidase
gene07850	AA4	3.2e-151	0.9365	AA	Auxiliary Activities	Scaffold33	4-cresol dehydrogenase
gene07883	AA9	1e-55	0.5282	AA	Auxiliary Activities	Scaffold33	carbohydrate-binding module family 1 protein
gene07903	AA9	4.5e-54	0.8828	AA	Auxiliary Activities	Scaffold33	hypothetical protein
gene08052	AA14	9.6e-81	0.6634	AA	Auxiliary Activities	Scaffold35	hypothetical protein
gene08068	AA9	2.1e-60	0.6254	AA	Auxiliary Activities	Scaffold35	lytic polysaccharide monooxygenase
gene08335	AA3_2	1.2e-148	0.5105	AA	Auxiliary Activities	Scaffold37	GMC oxidoreductase
gene08357	AA7	2e-51	0.4395	AA	Auxiliary Activities	Scaffold37	FAD-binding domain-containing protein
gene08362	AA3	9.1e-07	0.499	AA	Auxiliary Activities	Scaffold37	FAD dependent oxidoreductase-like protein
gene08364	AA7	1.3e-41	0.317	AA	Auxiliary Activities	Scaffold37	FAD-binding domain-containing protein
gene08599	AA7	9.4e-76	0.8996	AA	Auxiliary Activities	Scaffold38	Glucooligosaccharide oxidase
gene08601	AA7	1.6e-76	0.7852	AA	Auxiliary Activities	Scaffold39	hypothetical protein
gene08649	AA7	2.7e-56	0.9349	AA	Auxiliary Activities	Scaffold39	FAD-binding domain-containing protein
gene08663	AA7	4.7e-42	0.8457	AA	Auxiliary Activities	Scaffold39	FAD-binding domain-containing protein
gene08698	AA9	2.3e-55	0.8157	AA	Auxiliary Activities	Scaffold39	lytic polysaccharide monooxygenase
gene08709	AA2	6e-53	0.7045	AA	Auxiliary Activities	Scaffold39	heme peroxidase
gene08801	AA11	2.1e-31	0.5962	AA	Auxiliary Activities	Scaffold40	hypothetical protein
gene08805	AA11	1.5e-22	0.3313	AA	Auxiliary Activities	Scaffold40	lytic polysaccharide monooxygenase
gene08901	AA8	0	0.8316	AA	Auxiliary Activities	Scaffold41	hypothetical protein
gene08902	AA9	5.4e-69	0.9037	AA	Auxiliary Activities	Scaffold41	hypothetical protein
gene08937	AA3_2	3.8e-127	0.4076	AA	Auxiliary Activities	Scaffold41	hypothetical protein
gene09085	AA9	6.6e-65	0.6656	AA	Auxiliary Activities	Scaffold43	hypothetical protein
gene09127	AA3_2	2.3e-167	0.9435	AA	Auxiliary Activities	Scaffold43	GMC oxidoreductase
gene09220	AA7	4.6e-49	0.4056	AA	Auxiliary Activities	Scaffold44	FAD-binding domain-containing protein
gene09251	AA7	2.4e-51	0.4537	AA	Auxiliary Activities	Scaffold44	FAD binding domain-containing protein
gene09261	AA7	3.3e-56	0.8395	AA	Auxiliary Activities	Scaffold44	hypothetical protein
gene09264	AA7	2.6e-55	0.3043	AA	Auxiliary Activities	Scaffold44	hypothetical protein
gene09450	AA3_2	3.4e-173	0.9599	AA	Auxiliary Activities	Scaffold46	GMC oxidoreductase
gene09486	AA7	7e-76	0.4387	AA	Auxiliary Activities	Scaffold46	FAD-binding domain-containing protein
gene09558	AA9	4.3e-41	0.8735	AA	Auxiliary Activities	Scaffold47	glycoside hydrolase family 61 protein
gene09621	AA7	1.5e-44	0.3638	AA	Auxiliary Activities	Scaffold47	FAD-binding domain-containing protein
gene09800	AA13	4e-140	0.599	AA	Auxiliary Activities	Scaffold49	hypothetical protein
gene09939	AA11	3.7e-70	0.546	AA	Auxiliary Activities	Scaffold50	hypothetical protein
gene10051	AA11	1.1e-68	0.4864	AA	Auxiliary Activities	Scaffold51	hypothetical protein
gene10182	AA3_2	8.1e-130	0.5986	AA	Auxiliary Activities	Scaffold52	glucose-methanol-choline oxidoreductase
gene10465	AA7	2.6e-59	0.8574	AA	Auxiliary Activities	Scaffold55	FAD-binding domain-containing protein
gene10658	AA3_2	1.3e-88	0.6135	AA	Auxiliary Activities	Scaffold58	Choline dehydrogenase, mitochondrial
gene10865	AA3_3	7.3e-286	0.9705	AA	Auxiliary Activities	Scaffold60	alcohol oxidase-like protein
gene10959	AA1	1.6e-30	0.4528	AA	Auxiliary Activities	Scaffold61	hypothetical protein
gene11014	AA9	1.6e-50	0.8576	AA	Auxiliary Activities	Scaffold61	hypothetical protein
gene11023	AA9	3.2e-62	0.8992	AA	Auxiliary Activities	Scaffold62	lytic polysaccharide monooxygenase
gene11160	AA7	5.9e-57	0.9135	AA	Auxiliary Activities	Scaffold63	hypothetical protein
gene11310	AA3_2	8.2e-169	0.8954	AA	Auxiliary Activities	Scaffold65	alcohol oxidase
gene11327	AA3_2	2.2e-164	0.9437	AA	Auxiliary Activities	Scaffold65	GMC oxidoreductase
gene11388	AA7	1.5e-58	0.3959	AA	Auxiliary Activities	Scaffold66	FAD binding domain-containing protein
gene11665	AA2	6.8e-57	0.6729	AA	Auxiliary Activities	Scaffold69	class II peroxidase
gene11751	AA5_2	4e-214	0.7005	AA	Auxiliary Activities	Scaffold70	galactose oxidase precursor
gene11826	AA9	2.5e-53	0.6886	AA	Auxiliary Activities	Scaffold71	lytic polysaccharide monooxygenase
gene11968	AA3_2	4.7e-65	0.9338	AA	Auxiliary Activities	Scaffold73	putative choline dehydrogenase
gene12064	AA2	3.2e-58	0.3118	AA	Auxiliary Activities	Scaffold74	cyclin-like protein
gene12085	AA3_2	1.1e-100	0.9565	AA	Auxiliary Activities	Scaffold74	GMC oxidoreductase
gene12228	AA9	7.2e-57	0.8969	AA	Auxiliary Activities	Scaffold76	hypothetical protein
gene12341	AA3_1	8.7e-186	0.9638	AA	Auxiliary Activities	Scaffold78	GMC oxidoreductase
gene12361	AA9	1.2e-60	0.8855	AA	Auxiliary Activities	Scaffold78	lytic polysaccharide monooxygenase
gene12387	AA3_1	4e-71	0.6891	AA	Auxiliary Activities	Scaffold78	long chain fatty alcohol oxidase
gene12420	AA7	1.9e-40	0.7319	AA	Auxiliary Activities	Scaffold79	hypothetical protein
gene12560	AA5	7.5e-17	0.6368	AA	Auxiliary Activities	Scaffold80	hypothetical protein
gene12677	AA9	4.5e-58	0.6925	AA	Auxiliary Activities	Scaffold82	hypothetical protein
gene12831	AA7	2.4e-59	0.4345	AA	Auxiliary Activities	Scaffold84	Glucooligosaccharide oxidase
gene12919	AA2	1.6e-29	0.3878	AA	Auxiliary Activities	Scaffold86	heme peroxidase
gene12924	AA4	5.6e-223	0.9453	AA	Auxiliary Activities	Scaffold86	FAD-linked oxidase-like protein
gene12939	AA1_3	4.4e-123	0.5008	AA	Auxiliary Activities	Scaffold86	multicopper oxidase
gene12989	AA7	2.9e-52	0.7021	AA	Auxiliary Activities	Scaffold87	FAD binding domain-containing protein
gene13046	AA9	7.4e-58	0.5421	AA	Auxiliary Activities	Scaffold88	carbohydrate-binding module family 1 protein
gene13084	AA7	4.9e-58	0.8621	AA	Auxiliary Activities	Scaffold88	FAD binding domain-containing protein
gene13150	AA3_2	1.9e-150	0.4616	AA	Auxiliary Activities	Scaffold89	Sac2 family protein
gene13206	AA1_3	3.4e-133	0.5353	AA	Auxiliary Activities	Scaffold90	extracellular dihydrogeodin oxidase/laccase
gene13235	AA1_3	3.3e-113	0.464	AA	Auxiliary Activities	Scaffold90	multicopper oxidase
gene13243	AA4	1.6e-24	0.4141	AA	Auxiliary Activities	Scaffold91	D-lactate dehydrogenase mitochondrial precursor
gene13317	AA8	1e-18	0.3774	AA	Auxiliary Activities	Scaffold92	CBD9-like protein
gene13493	AA3	2.1e-07	0.5558	AA	Auxiliary Activities	Scaffold94	hypothetical protein
[truncated: 489 more rows]

## Sheet: Table S6
Table S6 Annotated genes related to host interactions using PHI-base.
[truncated: 1,059 more rows]

[truncated: 4 more sheets: Table S7, Table S8, Table S9, Table S10]
